# Supplementary material for: Combining Fleetwide AviTeam Aviation Emission Modeling with LCA Perspectives for an Alternative Fuel Impact Assessment
Source: Environ Sci Technol. 2024 May 16;58(21):9135–46. doi: 10.1021/acs.est.3c08592 (PMC11137866; doi:10.1021/acs.est.3c08592)
Supplement: Supplementary file 1 — es3c08592_si_001.zip [file es3c08592_si_001.zip]

Archive with 7 entries (7 files):
- compressor.csv
- dac-and-storage.csv
- kerosene_foreground.csv
- NG Norway.csv
- ptl-FT-NO.csv
- refueling aircraft database.csv
- transport foreground.csv
