# Supplementary material for: Combining Fleetwide AviTeam Aviation Emission Modeling with LCA Perspectives for an Alternative Fuel Impact Assessment
Source: Environ Sci Technol. 2024 May 16;58(21):9135–46. doi: 10.1021/acs.est.3c08592 (PMC11137866; doi:10.1021/acs.est.3c08592)
Supplement: Supplementary file 1 — es3c08592_si_001.zip [file es3c08592_si_001.zip › compressor.csv]

Database	compressor
Activity	compressor construction
Exchanges
Occupation, industrial area	16.2
comment	from van der Giessen 2017
format	Excel
location	RER
market for aluminium, cast alloy	500.0
market for concrete, normal	12.0
market for lubricating oil	150.0
market for steel, chromium steel 18/8	5000.0
market for steel, low-alloyed	3000.0
market for transport, freight train	1790.0
market for transport, freight, lorry, unspecified	2160.0
market for waste aluminium	500.0
market for waste bulk iron, excluding reinforcement	8000.0
market for waste concrete, not reinforced	26000.0
name	amount
production amount	1.0
reference product	compressor
tag	infrastructure
type	process
unit	piece
Activity	compressor construction
code	2dd978976b76c712e6af001eabade718
comment	from van der Giessen 2017
location	RER
production amount	1.0
reference product	compressor
tag	infrastructure
type	process
unit	piece
worksheet name	LCI_CCS
Exchanges
name	amount	location	unit	categories	type	comment
Occupation, industrial area	16.2		square meter-year	natural resource::land	biosphere
market for aluminium, cast alloy	500.0	GLO	kilogram		technosphere	aluminium, production mix, at plant[RER]
market for concrete, normal	12.0	RoW	cubic meter		technosphere	concrete, normal, at plant[CH]
market for lubricating oil	150.0	RER	kilogram		technosphere	lubricating oil, at plant[RER]
market for steel, chromium steel 18/8	5000.0	GLO	kilogram		technosphere	chromium steel 18/8, at plant[RER]
market for steel, low-alloyed	3000.0	GLO	kilogram		technosphere	steel, low-alloyed, at plant[RER]
market for transport, freight train	1790.0	RoW	ton kilometer		technosphere	transport, freight, rail[RER]
market for transport, freight, lorry, unspecified	2160.0	RER	ton kilometer		technosphere	transport, lorry 16-32t, EURO3[RER]
market for waste aluminium	500.0	GLO	kilogram		technosphere	disposal, aluminium, 0% water, to municipal incineration[CH]
market for waste bulk iron, excluding reinforcement	8000.0	RoW	kilogram		technosphere	disposal, building, bulk iron (excluding reinforcement), to sorting plant[CH]
market for waste concrete, not reinforced	26000.0	Europe without Switzerland	kilogram		technosphere	disposal, building, concrete, not reinforced, to sorting plant[CH]
Activity	storage in tank
code	4da043f75efbec72ba795f31bea639ca
comment	from Sajawal 2021, for 10 kg hydrogen at 40kg/m3 -> 0.25m3 -> 17.5 kg LH2 -> 2118 MJ LH2
location	RER
production amount	1.0
reference product	storage tank
tag	infrastructure
type	process
unit	piece
worksheet name	LCI_CCS
Exchanges
name	amount	location	unit	type
market for aluminium, cast alloy	6	GLO	kilogram	technosphere
market for carbon fibre reinforced plastic, injection moulded	102	GLO	kilogram	technosphere
market for sheet rolling, aluminium	6	GLO	kilogram	technosphere
market for sheet rolling, chromium steel	9	GLO	kilogram	technosphere
market for sheet rolling, steel	9	GLO	kilogram	technosphere
market for steel, chromium steel 18/8	9	GLO	kilogram	technosphere
market for steel, low-alloyed	9	GLO	kilogram	technosphere
market for waste aluminium	12	GLO	kilogram	technosphere
market for waste bulk iron, excluding reinforcement	36	Europe without Switzerland	kilogram	technosphere
market group for electricity, low voltage	4.5	Europe without Switzerland	kilowatt hour	technosphere
treatment of inert waste, sanitary landfill	102	RoW	kilogram	technosphere
