# Supplementary material for: Combining Fleetwide AviTeam Aviation Emission Modeling with LCA Perspectives for an Alternative Fuel Impact Assessment
Source: Environ Sci Technol. 2024 May 16;58(21):9135–46. doi: 10.1021/acs.est.3c08592 (PMC11137866; doi:10.1021/acs.est.3c08592)
Supplement: Supplementary file 1 — es3c08592_si_001.zip [file es3c08592_si_001.zip › dac-and-storage.csv]

Database	dac-and-storage
Activity	carbon capture and storage
code	storage
comment	artificial
location	NO
reference product	carbon dioxide, DAC and stored
tag	CO2 storage
unit	kilogram
Exchanges
name	amount	location	unit	type
CO2 production, DAC	1	NO	kilogram	technosphere
CO2 storage and transport 200km pipeline, storage 1000m/2025	1	RER	kilogram	technosphere
