# Supplementary material for: Combining Fleetwide AviTeam Aviation Emission Modeling with LCA Perspectives for an Alternative Fuel Impact Assessment
Source: Environ Sci Technol. 2024 May 16;58(21):9135–46. doi: 10.1021/acs.est.3c08592 (PMC11137866; doi:10.1021/acs.est.3c08592)
Supplement: Supplementary file 1 — es3c08592_si_001.zip [file es3c08592_si_001.zip › kerosene_foreground.csv]

Database	kerosene_foreground
Activity	kerosene production
code	kerosene_mongstad
location	NO
reference product	kerosene
tag	refinery
type	process
unit	megajoule
Exchanges
name	amount	location	unit	categories	type	uncertainty_type
Aluminium	3.84E-09		kilogram	air::low population density, long-term	biosphere
Arsenic	1.27E-12		kilogram	air::low population density, long-term	biosphere
Arsenic, ion	3.21E-11		kilogram	water::ocean	biosphere
Benz(a)anthracene	9.30E-14		kilogram	water::surface water	biosphere
Benzene	2.54E-10		kilogram	air::low population density, long-term	biosphere
Benzo(a)pyrene	5.95E-13		kilogram	water::surface water	biosphere
Benzo(ghi)perylene	3.34E-13		kilogram	water::surface water	biosphere
Benzo(k)fluoranthene	5.49E-13		kilogram	water::ocean	biosphere
Cadmium, ion	2.88E-13		kilogram	water::ocean	biosphere
Carbon dioxide, fossil	0.004677448		kilogram	air::low population density, long-term	biosphere
Chromium, ion	1.94E-10		kilogram	water::ocean	biosphere
Chrysene	9.50E-13		kilogram	water::surface water	biosphere
Cobalt	2.03E-11		kilogram	water::ocean	biosphere
Cobalt	2.48E-13		kilogram	air::low population density, long-term	biosphere
Copper	1.54E-10		kilogram	air::low population density, long-term	biosphere
Copper, ion	6.58E-11		kilogram	water::ocean	biosphere
Cyanide	1.47E-09		kilogram	water::ocean	biosphere
Cyanide	1.10E-09		kilogram	air::low population density, long-term	biosphere
Indeno(1,2,3-cd)pyrene	1.17E-13		kilogram	water::ocean	biosphere
Indeno(1,2,3-cd)pyrene	7.04E-13		kilogram	water::ocean	biosphere
Lead	1.46E-11		kilogram	water::ocean	biosphere
Lead	1.15E-11		kilogram	air::low population density, long-term	biosphere
Manganese	2.52E-10		kilogram	air::low population density, long-term	biosphere
Mercury	1.68E-12		kilogram	water::ocean	biosphere
Mercury	4.35E-12		kilogram	air::low population density, long-term	biosphere
Methane, fossil	3.62E-06		kilogram	air::low population density, long-term	biosphere
NMVOC, non-methane volatile organic compounds, unspecified origin	8.24E-06		kilogram	air::low population density, long-term	biosphere
Nickel, ion	1.89E-10		kilogram	water::ocean	biosphere
Nitrogen	1.51E-07		kilogram	water::ocean	biosphere
Nitrogen oxides	3.43E-06		kilogram	air::low population density, long-term	biosphere
Oils, unspecified	8.90E-09		kilogram	water::ocean	biosphere
PAH, polycyclic aromatic hydrocarbons	5.39E-12		kilogram	water::ocean	biosphere
PAH, polycyclic aromatic hydrocarbons	1.26E-12		kilogram	water::ocean	biosphere
Particulates, > 10 um	2.63E-07		kilogram	air::low population density, long-term	biosphere
Phenol	1.13E-10		kilogram	water::ocean	biosphere
Phosphorus	3.38E-08		kilogram	water::ocean	biosphere
Sulfur dioxide	9.25E-07		kilogram	air::low population density, long-term	biosphere
Suspended solids, unspecified	1.13E-07		kilogram	water::ocean	biosphere
Vanadium, ion	3.31E-10		kilogram	water::ocean	biosphere
Zinc	8.05E-10		kilogram	air::low population density, long-term	biosphere
Zinc-65	2.65E-10		kilo Becquerel	water::ocean	biosphere
compare ecoinvent 3.8 cutoff	compare ecoinvent 3.8 cutoff	compare ecoinvent 3.8 cutoff	compare ecoinvent 3.8 cutoff	compare ecoinvent 3.8 cutoff	technosphere
compare ecoinvent 3.8 cutoff	compare ecoinvent 3.8 cutoff	compare ecoinvent 3.8 cutoff	compare ecoinvent 3.8 cutoff	compare ecoinvent 3.8 cutoff	technosphere
compare ecoinvent 3.8 cutoff	compare ecoinvent 3.8 cutoff	compare ecoinvent 3.8 cutoff	compare ecoinvent 3.8 cutoff	compare ecoinvent 3.8 cutoff	technosphere
compare ecoinvent 3.8 cutoff	compare ecoinvent 3.8 cutoff	compare ecoinvent 3.8 cutoff	compare ecoinvent 3.8 cutoff	compare ecoinvent 3.8 cutoff	technosphere
compare ecoinvent 3.8 cutoff	compare ecoinvent 3.8 cutoff	compare ecoinvent 3.8 cutoff	compare ecoinvent 3.8 cutoff	compare ecoinvent 3.8 cutoff	technosphere
compare ecoinvent 3.8 cutoff	compare ecoinvent 3.8 cutoff	compare ecoinvent 3.8 cutoff	compare ecoinvent 3.8 cutoff	compare ecoinvent 3.8 cutoff	technosphere
compare ecoinvent 3.8 cutoff	compare ecoinvent 3.8 cutoff	compare ecoinvent 3.8 cutoff	compare ecoinvent 3.8 cutoff	compare ecoinvent 3.8 cutoff	technosphere
compare ecoinvent 3.8 cutoff	compare ecoinvent 3.8 cutoff	compare ecoinvent 3.8 cutoff	compare ecoinvent 3.8 cutoff	compare ecoinvent 3.8 cutoff	technosphere
compare ecoinvent 3.8 cutoff	compare ecoinvent 3.8 cutoff	compare ecoinvent 3.8 cutoff	compare ecoinvent 3.8 cutoff	compare ecoinvent 3.8 cutoff	technosphere
compare ecoinvent 3.8 cutoff	compare ecoinvent 3.8 cutoff	compare ecoinvent 3.8 cutoff	compare ecoinvent 3.8 cutoff	compare ecoinvent 3.8 cutoff	technosphere
compare ecoinvent 3.8 cutoff	compare ecoinvent 3.8 cutoff	compare ecoinvent 3.8 cutoff	compare ecoinvent 3.8 cutoff	compare ecoinvent 3.8 cutoff	technosphere
compare ecoinvent 3.8 cutoff	compare ecoinvent 3.8 cutoff	compare ecoinvent 3.8 cutoff	compare ecoinvent 3.8 cutoff	compare ecoinvent 3.8 cutoff	technosphere
compare ecoinvent 3.8 cutoff	compare ecoinvent 3.8 cutoff	compare ecoinvent 3.8 cutoff	compare ecoinvent 3.8 cutoff	compare ecoinvent 3.8 cutoff	technosphere
compare ecoinvent 3.8 cutoff	compare ecoinvent 3.8 cutoff	compare ecoinvent 3.8 cutoff	compare ecoinvent 3.8 cutoff	compare ecoinvent 3.8 cutoff	technosphere
compare ecoinvent 3.8 cutoff	compare ecoinvent 3.8 cutoff	compare ecoinvent 3.8 cutoff	compare ecoinvent 3.8 cutoff	compare ecoinvent 3.8 cutoff	technosphere
compare ecoinvent 3.8 cutoff	compare ecoinvent 3.8 cutoff	compare ecoinvent 3.8 cutoff	compare ecoinvent 3.8 cutoff	compare ecoinvent 3.8 cutoff	technosphere
compare ecoinvent 3.8 cutoff	compare ecoinvent 3.8 cutoff	compare ecoinvent 3.8 cutoff	compare ecoinvent 3.8 cutoff	compare ecoinvent 3.8 cutoff	technosphere
compare ecoinvent 3.8 cutoff	compare ecoinvent 3.8 cutoff	compare ecoinvent 3.8 cutoff	compare ecoinvent 3.8 cutoff	compare ecoinvent 3.8 cutoff	technosphere
oil transport, Edvard_Grieg	0.408837734	NO	megajoule		technosphere	1
oil transport, Kristin	0	NO	megajoule		technosphere	1
oil transport, Oseberg	0.232453602	NO	megajoule		technosphere	1
oil transport, Statfjord	0.052569897	NO	megajoule		technosphere	1
oil transport, Troll	0.389719035	NO	megajoule		technosphere	1
petroleum refinery construction	1.37E-13	RER	unit		technosphere
Activity	oil production, Edvard_Grieg
code	oilproduction_Edvard_Grieg
location	NO
reference product	crude oil, unknown pressure
tag	extraction
unit	megajoule
Exchanges
name	amount	location	unit	categories	type
Acenaphthene	8.17E-15		kilogram	water::ocean	biosphere
Acenaphthylene	2.43E-15		kilogram	water::ocean	biosphere
Anthracene	4.82E-14		kilogram	water::ocean	biosphere
Arsenic, ion	2.98E-13		kilogram	water::ocean	biosphere
Barium	1.40E-10		kilogram	water::ocean	biosphere
Benz(a)anthracene	1.19E-15		kilogram	water::surface water	biosphere
Benzene	5.53E-11		kilogram	water::ocean	biosphere
Benzene, ethyl-	2.16E-12		kilogram	water::ocean	biosphere
Benzo(a)pyrene	2.78E-16		kilogram	water::surface water	biosphere
Benzo(ghi)perylene	7.35E-16		kilogram	water::surface water	biosphere
Benzo(k)fluoranthene	1.47E-15		kilogram	water::ocean	biosphere
Benzo(k)fluoranthene	7.12E-17		kilogram	water::ocean	biosphere
Benzo(k)fluoranthene	8.09E-16		kilogram	water::ocean	biosphere
Cadmium, ion	7.86E-16		kilogram	water::ocean	biosphere
Carbon dioxide, fossil	0.00082282		kilogram	air::low population density, long-term	biosphere
Chromium, ion	1.58E-14		kilogram	water::ocean	biosphere
Chrysene	4.54E-15		kilogram	water::surface water	biosphere
Copper, ion	1.48E-14		kilogram	water::ocean	biosphere
Dibenz(a,h)anthracene	2.83E-16		kilogram	water::surface water	biosphere
Fluorene	7.75E-14		kilogram	water::surface water	biosphere
Formic acid	1.22E-11		kilogram	water::ocean	biosphere
Hydrocarbons, aromatic	1.45E-13		kilogram	water::ocean	biosphere
Indeno(1,2,3-cd)pyrene	4.34E-14		kilogram	water::ocean	biosphere
Indeno(1,2,3-cd)pyrene	3.08E-15		kilogram	water::ocean	biosphere
Iron, ion	5.54E-11		kilogram	water::ocean	biosphere
Lead	1.23E-15		kilogram	water::ocean	biosphere
Mercury	1.07E-15		kilogram	water::ocean	biosphere
Methane, fossil	4.49E-07		kilogram	air::low population density, long-term	biosphere
NMVOC, non-methane volatile organic compounds, unspecified origin	2.84E-07		kilogram	air::low population density, long-term	biosphere
Nickel, ion	1.30E-13		kilogram	water::ocean	biosphere
Nitrogen oxides	7.85E-07		kilogram	air::low population density, long-term	biosphere
Oil, crude, in ground	0.023333333		kilogram	natural resource::in ground	biosphere
Oils, unspecified	2.52E-10		kilogram	water::ocean	biosphere
PAH, polycyclic aromatic hydrocarbons	2.52E-12		kilogram	water::ocean	biosphere
PAH, polycyclic aromatic hydrocarbons	4.52E-14		kilogram	water::ocean	biosphere
PAH, polycyclic aromatic hydrocarbons	4.68E-14		kilogram	water::ocean	biosphere
Phenanthrene	1.52E-13		kilogram	water::surface water	biosphere
Phenol	4.28E-11		kilogram	water::ocean	biosphere
Sulfur oxides	9.93E-09		kilogram	air	biosphere
Toluene	4.85E-11		kilogram	water::ocean	biosphere
Xylene	2.08E-11		kilogram	water::ocean	biosphere
Zinc-65	1.36E-13		kilo Becquerel	water::ocean	biosphere
compare ecoinvent 3.8 cutoff	compare ecoinvent 3.8 cutoff	compare ecoinvent 3.8 cutoff	compare ecoinvent 3.8 cutoff	compare ecoinvent 3.8 cutoff	technosphere
compare ecoinvent 3.8 cutoff	compare ecoinvent 3.8 cutoff	compare ecoinvent 3.8 cutoff	compare ecoinvent 3.8 cutoff	compare ecoinvent 3.8 cutoff	technosphere
compare ecoinvent 3.8 cutoff	compare ecoinvent 3.8 cutoff	compare ecoinvent 3.8 cutoff	compare ecoinvent 3.8 cutoff	compare ecoinvent 3.8 cutoff	technosphere
compare ecoinvent 3.8 cutoff	compare ecoinvent 3.8 cutoff	compare ecoinvent 3.8 cutoff	compare ecoinvent 3.8 cutoff	compare ecoinvent 3.8 cutoff	technosphere
compare ecoinvent 3.8 cutoff	compare ecoinvent 3.8 cutoff	compare ecoinvent 3.8 cutoff	compare ecoinvent 3.8 cutoff	compare ecoinvent 3.8 cutoff	technosphere
compare ecoinvent 3.8 cutoff	compare ecoinvent 3.8 cutoff	compare ecoinvent 3.8 cutoff	compare ecoinvent 3.8 cutoff	compare ecoinvent 3.8 cutoff	technosphere
compare ecoinvent 3.8 cutoff	compare ecoinvent 3.8 cutoff	compare ecoinvent 3.8 cutoff	compare ecoinvent 3.8 cutoff	compare ecoinvent 3.8 cutoff	technosphere
compare ecoinvent 3.8 cutoff	compare ecoinvent 3.8 cutoff	compare ecoinvent 3.8 cutoff	compare ecoinvent 3.8 cutoff	compare ecoinvent 3.8 cutoff	technosphere
compare ecoinvent 3.8 cutoff	compare ecoinvent 3.8 cutoff	compare ecoinvent 3.8 cutoff	compare ecoinvent 3.8 cutoff	compare ecoinvent 3.8 cutoff	technosphere
compare ecoinvent 3.8 cutoff	compare ecoinvent 3.8 cutoff	compare ecoinvent 3.8 cutoff	compare ecoinvent 3.8 cutoff	compare ecoinvent 3.8 cutoff	technosphere
compare ecoinvent 3.8 cutoff	compare ecoinvent 3.8 cutoff	compare ecoinvent 3.8 cutoff	compare ecoinvent 3.8 cutoff	compare ecoinvent 3.8 cutoff	technosphere
compare ecoinvent 3.8 cutoff	compare ecoinvent 3.8 cutoff	compare ecoinvent 3.8 cutoff	compare ecoinvent 3.8 cutoff	compare ecoinvent 3.8 cutoff	technosphere
compare ecoinvent 3.8 cutoff	compare ecoinvent 3.8 cutoff	compare ecoinvent 3.8 cutoff	compare ecoinvent 3.8 cutoff	compare ecoinvent 3.8 cutoff	technosphere
compare ecoinvent 3.8 cutoff	compare ecoinvent 3.8 cutoff	compare ecoinvent 3.8 cutoff	compare ecoinvent 3.8 cutoff	compare ecoinvent 3.8 cutoff	technosphere
compare ecoinvent 3.8 cutoff	compare ecoinvent 3.8 cutoff	compare ecoinvent 3.8 cutoff	compare ecoinvent 3.8 cutoff	compare ecoinvent 3.8 cutoff	technosphere
Activity	oil production, Kristin
code	oilproduction_Kristin
location	NO
reference product	crude oil, unknown pressure
tag	extraction
unit	megajoule
Exchanges
name	amount	location	unit	categories	type
Acenaphthene	8.60E-11		kilogram	water::ocean	biosphere
Acenaphthylene	1.95E-10		kilogram	water::ocean	biosphere
Anthracene	2.63E-11		kilogram	water::ocean	biosphere
Arsenic, ion	1.03E-11		kilogram	water::ocean	biosphere
Barium	6.86E-06		kilogram	water::ocean	biosphere
Benz(a)anthracene	2.92E-13		kilogram	water::surface water	biosphere
Benzene	1.02E-07		kilogram	water::ocean	biosphere
Benzene, ethyl-	3.94E-09		kilogram	water::ocean	biosphere
Benzo(a)pyrene	3.05E-13		kilogram	water::surface water	biosphere
Benzo(ghi)perylene	3.10E-13		kilogram	water::surface water	biosphere
Benzo(k)fluoranthene	7.06E-13		kilogram	water::ocean	biosphere
Benzo(k)fluoranthene	2.60E-13		kilogram	water::ocean	biosphere
Benzo(k)fluoranthene	9.12E-13		kilogram	water::ocean	biosphere
Cadmium, ion	6.41E-13		kilogram	water::ocean	biosphere
Carbon dioxide, fossil	0.001649298		kilogram	air::low population density, long-term	biosphere
Chromium, ion	9.54E-12		kilogram	water::ocean	biosphere
Chrysene	2.24E-12		kilogram	water::surface water	biosphere
Copper, ion	2.54E-12		kilogram	water::ocean	biosphere
Dibenz(a,h)anthracene	1.76E-13		kilogram	water::surface water	biosphere
Fluorene	1.05E-10		kilogram	water::surface water	biosphere
Formic acid	7.13E-08		kilogram	water::ocean	biosphere
Hydrocarbons, aromatic	3.94E-10		kilogram	water::ocean	biosphere
Indeno(1,2,3-cd)pyrene	3.18E-13		kilogram	water::ocean	biosphere
Indeno(1,2,3-cd)pyrene	1.16E-12		kilogram	water::ocean	biosphere
Iron, ion	1.13E-07		kilogram	water::ocean	biosphere
Lead	4.51E-11		kilogram	water::ocean	biosphere
Mercury	3.16E-12		kilogram	water::ocean	biosphere
Methane, fossil	1.75E-06		kilogram	air::low population density, long-term	biosphere
NMVOC, non-methane volatile organic compounds, unspecified origin	6.49E-07		kilogram	air::low population density, long-term	biosphere
Nickel, ion	2.10E-11		kilogram	water::ocean	biosphere
Nitrogen oxides	1.33E-06		kilogram	air::low population density, long-term	biosphere
Oil, crude, in ground	0.023333333		kilogram	natural resource::in ground	biosphere
Oils, unspecified	7.29E-08		kilogram	water::ocean	biosphere
PAH, polycyclic aromatic hydrocarbons	2.32E-09		kilogram	water::ocean	biosphere
PAH, polycyclic aromatic hydrocarbons	1.59E-12		kilogram	water::ocean	biosphere
PAH, polycyclic aromatic hydrocarbons	2.81E-12		kilogram	water::ocean	biosphere
Phenanthrene	4.59E-11		kilogram	water::surface water	biosphere
Phenol	1.28E-07		kilogram	water::ocean	biosphere
Sulfur oxides	1.86E-08		kilogram	air	biosphere
Toluene	5.89E-08		kilogram	water::ocean	biosphere
Xylene	1.64E-08		kilogram	water::ocean	biosphere
Zinc-65	3.68E-10		kilo Becquerel	water::ocean	biosphere
compare ecoinvent 3.8 cutoff	compare ecoinvent 3.8 cutoff	compare ecoinvent 3.8 cutoff	compare ecoinvent 3.8 cutoff	compare ecoinvent 3.8 cutoff	technosphere
compare ecoinvent 3.8 cutoff	compare ecoinvent 3.8 cutoff	compare ecoinvent 3.8 cutoff	compare ecoinvent 3.8 cutoff	compare ecoinvent 3.8 cutoff	technosphere
compare ecoinvent 3.8 cutoff	compare ecoinvent 3.8 cutoff	compare ecoinvent 3.8 cutoff	compare ecoinvent 3.8 cutoff	compare ecoinvent 3.8 cutoff	technosphere
compare ecoinvent 3.8 cutoff	compare ecoinvent 3.8 cutoff	compare ecoinvent 3.8 cutoff	compare ecoinvent 3.8 cutoff	compare ecoinvent 3.8 cutoff	technosphere
compare ecoinvent 3.8 cutoff	compare ecoinvent 3.8 cutoff	compare ecoinvent 3.8 cutoff	compare ecoinvent 3.8 cutoff	compare ecoinvent 3.8 cutoff	technosphere
compare ecoinvent 3.8 cutoff	compare ecoinvent 3.8 cutoff	compare ecoinvent 3.8 cutoff	compare ecoinvent 3.8 cutoff	compare ecoinvent 3.8 cutoff	technosphere
compare ecoinvent 3.8 cutoff	compare ecoinvent 3.8 cutoff	compare ecoinvent 3.8 cutoff	compare ecoinvent 3.8 cutoff	compare ecoinvent 3.8 cutoff	technosphere
compare ecoinvent 3.8 cutoff	compare ecoinvent 3.8 cutoff	compare ecoinvent 3.8 cutoff	compare ecoinvent 3.8 cutoff	compare ecoinvent 3.8 cutoff	technosphere
compare ecoinvent 3.8 cutoff	compare ecoinvent 3.8 cutoff	compare ecoinvent 3.8 cutoff	compare ecoinvent 3.8 cutoff	compare ecoinvent 3.8 cutoff	technosphere
compare ecoinvent 3.8 cutoff	compare ecoinvent 3.8 cutoff	compare ecoinvent 3.8 cutoff	compare ecoinvent 3.8 cutoff	compare ecoinvent 3.8 cutoff	technosphere
compare ecoinvent 3.8 cutoff	compare ecoinvent 3.8 cutoff	compare ecoinvent 3.8 cutoff	compare ecoinvent 3.8 cutoff	compare ecoinvent 3.8 cutoff	technosphere
compare ecoinvent 3.8 cutoff	compare ecoinvent 3.8 cutoff	compare ecoinvent 3.8 cutoff	compare ecoinvent 3.8 cutoff	compare ecoinvent 3.8 cutoff	technosphere
compare ecoinvent 3.8 cutoff	compare ecoinvent 3.8 cutoff	compare ecoinvent 3.8 cutoff	compare ecoinvent 3.8 cutoff	compare ecoinvent 3.8 cutoff	technosphere
compare ecoinvent 3.8 cutoff	compare ecoinvent 3.8 cutoff	compare ecoinvent 3.8 cutoff	compare ecoinvent 3.8 cutoff	compare ecoinvent 3.8 cutoff	technosphere
compare ecoinvent 3.8 cutoff	compare ecoinvent 3.8 cutoff	compare ecoinvent 3.8 cutoff	compare ecoinvent 3.8 cutoff	compare ecoinvent 3.8 cutoff	technosphere
Activity	oil production, Oseberg
code	oilproduction_Oseberg
location	NO
reference product	crude oil, unknown pressure
tag	extraction
unit	megajoule
Exchanges
name	amount	location	unit	categories	type
Acenaphthene	2.27E-12		kilogram	water::ocean	biosphere
Acenaphthylene	2.79E-12		kilogram	water::ocean	biosphere
Anthracene	1.47E-11		kilogram	water::ocean	biosphere
Arsenic, ion	1.14E-12		kilogram	water::ocean	biosphere
Barium	7.80E-08		kilogram	water::ocean	biosphere
Benz(a)anthracene	3.81E-13		kilogram	water::surface water	biosphere
Benzene	1.04E-08		kilogram	water::ocean	biosphere
Benzene, ethyl-	2.95E-10		kilogram	water::ocean	biosphere
Benzo(a)pyrene	1.37E-13		kilogram	water::surface water	biosphere
Benzo(ghi)perylene	2.01E-13		kilogram	water::surface water	biosphere
Benzo(k)fluoranthene	4.49E-13		kilogram	water::ocean	biosphere
Benzo(k)fluoranthene	1.55E-13		kilogram	water::ocean	biosphere
Benzo(k)fluoranthene	9.99E-13		kilogram	water::ocean	biosphere
Cadmium, ion	6.03E-14		kilogram	water::ocean	biosphere
Carbon dioxide, fossil	0.001112676		kilogram	air::low population density, long-term	biosphere
Chromium, ion	2.07E-12		kilogram	water::ocean	biosphere
Chrysene	2.11E-12		kilogram	water::surface water	biosphere
Copper, ion	2.18E-13		kilogram	water::ocean	biosphere
Dibenz(a,h)anthracene	6.85E-14		kilogram	water::surface water	biosphere
Fluorene	2.17E-11		kilogram	water::surface water	biosphere
Formic acid	1.64E-09		kilogram	water::ocean	biosphere
Hydrocarbons, aromatic	3.88E-11		kilogram	water::ocean	biosphere
Indeno(1,2,3-cd)pyrene	6.75E-14		kilogram	water::ocean	biosphere
Indeno(1,2,3-cd)pyrene	8.40E-13		kilogram	water::ocean	biosphere
Iron, ion	8.97E-09		kilogram	water::ocean	biosphere
Lead	2.17E-13		kilogram	water::ocean	biosphere
Mercury	1.81E-14		kilogram	water::ocean	biosphere
Methane, fossil	5.40E-07		kilogram	air::low population density, long-term	biosphere
NMVOC, non-methane volatile organic compounds, unspecified origin	5.57E-07		kilogram	air::low population density, long-term	biosphere
Nickel, ion	2.15E-12		kilogram	water::ocean	biosphere
Nitrogen oxides	4.49E-06		kilogram	air::low population density, long-term	biosphere
Oil, crude, in ground	0.023333333		kilogram	natural resource::in ground	biosphere
Oils, unspecified	3.62E-08		kilogram	water::ocean	biosphere
PAH, polycyclic aromatic hydrocarbons	6.61E-10		kilogram	water::ocean	biosphere
PAH, polycyclic aromatic hydrocarbons	8.08E-13		kilogram	water::ocean	biosphere
PAH, polycyclic aromatic hydrocarbons	2.01E-12		kilogram	water::ocean	biosphere
Phenanthrene	3.54E-11		kilogram	water::surface water	biosphere
Phenol	1.96E-08		kilogram	water::ocean	biosphere
Sulfur oxides	1.52E-08		kilogram	air	biosphere
Toluene	5.64E-09		kilogram	water::ocean	biosphere
Xylene	2.06E-09		kilogram	water::ocean	biosphere
Zinc-65	2.36E-11		kilo Becquerel	water::ocean	biosphere
compare ecoinvent 3.8 cutoff	compare ecoinvent 3.8 cutoff	compare ecoinvent 3.8 cutoff	compare ecoinvent 3.8 cutoff	compare ecoinvent 3.8 cutoff	technosphere
compare ecoinvent 3.8 cutoff	compare ecoinvent 3.8 cutoff	compare ecoinvent 3.8 cutoff	compare ecoinvent 3.8 cutoff	compare ecoinvent 3.8 cutoff	technosphere
compare ecoinvent 3.8 cutoff	compare ecoinvent 3.8 cutoff	compare ecoinvent 3.8 cutoff	compare ecoinvent 3.8 cutoff	compare ecoinvent 3.8 cutoff	technosphere
compare ecoinvent 3.8 cutoff	compare ecoinvent 3.8 cutoff	compare ecoinvent 3.8 cutoff	compare ecoinvent 3.8 cutoff	compare ecoinvent 3.8 cutoff	technosphere
compare ecoinvent 3.8 cutoff	compare ecoinvent 3.8 cutoff	compare ecoinvent 3.8 cutoff	compare ecoinvent 3.8 cutoff	compare ecoinvent 3.8 cutoff	technosphere
compare ecoinvent 3.8 cutoff	compare ecoinvent 3.8 cutoff	compare ecoinvent 3.8 cutoff	compare ecoinvent 3.8 cutoff	compare ecoinvent 3.8 cutoff	technosphere
compare ecoinvent 3.8 cutoff	compare ecoinvent 3.8 cutoff	compare ecoinvent 3.8 cutoff	compare ecoinvent 3.8 cutoff	compare ecoinvent 3.8 cutoff	technosphere
compare ecoinvent 3.8 cutoff	compare ecoinvent 3.8 cutoff	compare ecoinvent 3.8 cutoff	compare ecoinvent 3.8 cutoff	compare ecoinvent 3.8 cutoff	technosphere
compare ecoinvent 3.8 cutoff	compare ecoinvent 3.8 cutoff	compare ecoinvent 3.8 cutoff	compare ecoinvent 3.8 cutoff	compare ecoinvent 3.8 cutoff	technosphere
compare ecoinvent 3.8 cutoff	compare ecoinvent 3.8 cutoff	compare ecoinvent 3.8 cutoff	compare ecoinvent 3.8 cutoff	compare ecoinvent 3.8 cutoff	technosphere
compare ecoinvent 3.8 cutoff	compare ecoinvent 3.8 cutoff	compare ecoinvent 3.8 cutoff	compare ecoinvent 3.8 cutoff	compare ecoinvent 3.8 cutoff	technosphere
compare ecoinvent 3.8 cutoff	compare ecoinvent 3.8 cutoff	compare ecoinvent 3.8 cutoff	compare ecoinvent 3.8 cutoff	compare ecoinvent 3.8 cutoff	technosphere
compare ecoinvent 3.8 cutoff	compare ecoinvent 3.8 cutoff	compare ecoinvent 3.8 cutoff	compare ecoinvent 3.8 cutoff	compare ecoinvent 3.8 cutoff	technosphere
compare ecoinvent 3.8 cutoff	compare ecoinvent 3.8 cutoff	compare ecoinvent 3.8 cutoff	compare ecoinvent 3.8 cutoff	compare ecoinvent 3.8 cutoff	technosphere
compare ecoinvent 3.8 cutoff	compare ecoinvent 3.8 cutoff	compare ecoinvent 3.8 cutoff	compare ecoinvent 3.8 cutoff	compare ecoinvent 3.8 cutoff	technosphere
Activity	oil production, Statfjord
code	oilproduction_Statfjord
location	NO
reference product	crude oil, unknown pressure
tag	extraction
unit	megajoule
Exchanges
name	amount	location	unit	categories	type
Acenaphthene	2.04E-10		kilogram	water::ocean	biosphere
Acenaphthylene	1.95E-10		kilogram	water::ocean	biosphere
Anthracene	9.39E-10		kilogram	water::ocean	biosphere
Arsenic, ion	2.53E-11		kilogram	water::ocean	biosphere
Barium	1.98E-06		kilogram	water::ocean	biosphere
Benz(a)anthracene	1.89E-11		kilogram	water::surface water	biosphere
Benzene	1.55E-06		kilogram	water::ocean	biosphere
Benzene, ethyl-	6.56E-08		kilogram	water::ocean	biosphere
Benzo(a)pyrene	6.50E-12		kilogram	water::surface water	biosphere
Benzo(ghi)perylene	8.03E-12		kilogram	water::surface water	biosphere
Benzo(k)fluoranthene	2.68E-11		kilogram	water::ocean	biosphere
Benzo(k)fluoranthene	8.49E-12		kilogram	water::ocean	biosphere
Benzo(k)fluoranthene	5.80E-11		kilogram	water::ocean	biosphere
Cadmium, ion	2.59E-12		kilogram	water::ocean	biosphere
Carbon dioxide, fossil	0.006209356		kilogram	air::low population density, long-term	biosphere
Chromium, ion	1.21E-10		kilogram	water::ocean	biosphere
Chrysene	1.18E-10		kilogram	water::surface water	biosphere
Copper, ion	1.88E-11		kilogram	water::ocean	biosphere
Dibenz(a,h)anthracene	2.75E-12		kilogram	water::surface water	biosphere
Fluorene	1.78E-09		kilogram	water::surface water	biosphere
Formic acid	6.08E-07		kilogram	water::ocean	biosphere
Hydrocarbons, aromatic	2.60E-09		kilogram	water::ocean	biosphere
Indeno(1,2,3-cd)pyrene	2.50E-12		kilogram	water::ocean	biosphere
Indeno(1,2,3-cd)pyrene	5.31E-11		kilogram	water::ocean	biosphere
Iron, ion	5.34E-07		kilogram	water::ocean	biosphere
Lead	5.37E-12		kilogram	water::ocean	biosphere
Mercury	2.00E-12		kilogram	water::ocean	biosphere
Methane, fossil	5.94E-06		kilogram	air::low population density, long-term	biosphere
NMVOC, non-methane volatile organic compounds, unspecified origin	3.36E-05		kilogram	air::low population density, long-term	biosphere
Nickel, ion	4.29E-11		kilogram	water::ocean	biosphere
Nitrogen oxides	1.99E-05		kilogram	air::low population density, long-term	biosphere
Oil, crude, in ground	0.023333333		kilogram	natural resource::in ground	biosphere
Oils, unspecified	2.88E-06		kilogram	water::ocean	biosphere
PAH, polycyclic aromatic hydrocarbons	7.09E-08		kilogram	water::ocean	biosphere
PAH, polycyclic aromatic hydrocarbons	4.43E-11		kilogram	water::ocean	biosphere
PAH, polycyclic aromatic hydrocarbons	1.10E-10		kilogram	water::ocean	biosphere
Phenanthrene	2.42E-09		kilogram	water::surface water	biosphere
Phenol	7.48E-07		kilogram	water::ocean	biosphere
Sulfur oxides	6.05E-08		kilogram	air	biosphere
Toluene	1.05E-06		kilogram	water::ocean	biosphere
Xylene	3.41E-07		kilogram	water::ocean	biosphere
Zinc-65	1.58E-09		kilo Becquerel	water::ocean	biosphere
compare ecoinvent 3.8 cutoff	compare ecoinvent 3.8 cutoff	compare ecoinvent 3.8 cutoff	compare ecoinvent 3.8 cutoff	compare ecoinvent 3.8 cutoff	technosphere
compare ecoinvent 3.8 cutoff	compare ecoinvent 3.8 cutoff	compare ecoinvent 3.8 cutoff	compare ecoinvent 3.8 cutoff	compare ecoinvent 3.8 cutoff	technosphere
compare ecoinvent 3.8 cutoff	compare ecoinvent 3.8 cutoff	compare ecoinvent 3.8 cutoff	compare ecoinvent 3.8 cutoff	compare ecoinvent 3.8 cutoff	technosphere
compare ecoinvent 3.8 cutoff	compare ecoinvent 3.8 cutoff	compare ecoinvent 3.8 cutoff	compare ecoinvent 3.8 cutoff	compare ecoinvent 3.8 cutoff	technosphere
compare ecoinvent 3.8 cutoff	compare ecoinvent 3.8 cutoff	compare ecoinvent 3.8 cutoff	compare ecoinvent 3.8 cutoff	compare ecoinvent 3.8 cutoff	technosphere
compare ecoinvent 3.8 cutoff	compare ecoinvent 3.8 cutoff	compare ecoinvent 3.8 cutoff	compare ecoinvent 3.8 cutoff	compare ecoinvent 3.8 cutoff	technosphere
compare ecoinvent 3.8 cutoff	compare ecoinvent 3.8 cutoff	compare ecoinvent 3.8 cutoff	compare ecoinvent 3.8 cutoff	compare ecoinvent 3.8 cutoff	technosphere
compare ecoinvent 3.8 cutoff	compare ecoinvent 3.8 cutoff	compare ecoinvent 3.8 cutoff	compare ecoinvent 3.8 cutoff	compare ecoinvent 3.8 cutoff	technosphere
compare ecoinvent 3.8 cutoff	compare ecoinvent 3.8 cutoff	compare ecoinvent 3.8 cutoff	compare ecoinvent 3.8 cutoff	compare ecoinvent 3.8 cutoff	technosphere
compare ecoinvent 3.8 cutoff	compare ecoinvent 3.8 cutoff	compare ecoinvent 3.8 cutoff	compare ecoinvent 3.8 cutoff	compare ecoinvent 3.8 cutoff	technosphere
compare ecoinvent 3.8 cutoff	compare ecoinvent 3.8 cutoff	compare ecoinvent 3.8 cutoff	compare ecoinvent 3.8 cutoff	compare ecoinvent 3.8 cutoff	technosphere
compare ecoinvent 3.8 cutoff	compare ecoinvent 3.8 cutoff	compare ecoinvent 3.8 cutoff	compare ecoinvent 3.8 cutoff	compare ecoinvent 3.8 cutoff	technosphere
compare ecoinvent 3.8 cutoff	compare ecoinvent 3.8 cutoff	compare ecoinvent 3.8 cutoff	compare ecoinvent 3.8 cutoff	compare ecoinvent 3.8 cutoff	technosphere
compare ecoinvent 3.8 cutoff	compare ecoinvent 3.8 cutoff	compare ecoinvent 3.8 cutoff	compare ecoinvent 3.8 cutoff	compare ecoinvent 3.8 cutoff	technosphere
compare ecoinvent 3.8 cutoff	compare ecoinvent 3.8 cutoff	compare ecoinvent 3.8 cutoff	compare ecoinvent 3.8 cutoff	compare ecoinvent 3.8 cutoff	technosphere
Activity	oil production, Troll
code	oilproduction_Troll
location	NO
reference product	crude oil, unknown pressure
tag	extraction
unit	megajoule
Exchanges
name	amount	location	unit	categories	type
Acenaphthene	1.66E-11		kilogram	water::ocean	biosphere
Acenaphthylene	1.20E-11		kilogram	water::ocean	biosphere
Anthracene	1.59E-11		kilogram	water::ocean	biosphere
Arsenic, ion	8.18E-13		kilogram	water::ocean	biosphere
Barium	1.80E-06		kilogram	water::ocean	biosphere
Benz(a)anthracene	1.13E-12		kilogram	water::surface water	biosphere
Benzene	1.18E-08		kilogram	water::ocean	biosphere
Benzene, ethyl-	4.08E-09		kilogram	water::ocean	biosphere
Benzo(a)pyrene	4.17E-13		kilogram	water::surface water	biosphere
Benzo(ghi)perylene	3.27E-13		kilogram	water::surface water	biosphere
Benzo(k)fluoranthene	1.77E-12		kilogram	water::ocean	biosphere
Benzo(k)fluoranthene	4.43E-13		kilogram	water::ocean	biosphere
Benzo(k)fluoranthene	5.58E-12		kilogram	water::ocean	biosphere
Cadmium, ion	2.40E-13		kilogram	water::ocean	biosphere
Carbon dioxide, fossil	0.000396255		kilogram	air::low population density, long-term	biosphere
Chromium, ion	3.34E-12		kilogram	water::ocean	biosphere
Chrysene	6.93E-12		kilogram	water::surface water	biosphere
Copper, ion	1.99E-12		kilogram	water::ocean	biosphere
Dibenz(a,h)anthracene	1.18E-13		kilogram	water::surface water	biosphere
Fluorene	9.27E-11		kilogram	water::surface water	biosphere
Formic acid	1.18E-08		kilogram	water::ocean	biosphere
Hydrocarbons, aromatic	1.46E-10		kilogram	water::ocean	biosphere
Indeno(1,2,3-cd)pyrene	1.44E-13		kilogram	water::ocean	biosphere
Indeno(1,2,3-cd)pyrene	3.64E-12		kilogram	water::ocean	biosphere
Iron, ion	9.56E-08		kilogram	water::ocean	biosphere
Lead	2.25E-13		kilogram	water::ocean	biosphere
Mercury	1.04E-13		kilogram	water::ocean	biosphere
Methane, fossil	3.31E-07		kilogram	air::low population density, long-term	biosphere
NMVOC, non-methane volatile organic compounds, unspecified origin	3.36E-07		kilogram	air::low population density, long-term	biosphere
Nickel, ion	5.55E-12		kilogram	water::ocean	biosphere
Nitrogen oxides	2.28E-06		kilogram	air::low population density, long-term	biosphere
Oil, crude, in ground	0.023333333		kilogram	natural resource::in ground	biosphere
Oils, unspecified	1.27E-07		kilogram	water::ocean	biosphere
PAH, polycyclic aromatic hydrocarbons	3.45E-09		kilogram	water::ocean	biosphere
PAH, polycyclic aromatic hydrocarbons	2.78E-12		kilogram	water::ocean	biosphere
PAH, polycyclic aromatic hydrocarbons	8.68E-12		kilogram	water::ocean	biosphere
Phenanthrene	9.59E-11		kilogram	water::surface water	biosphere
Phenol	7.33E-09		kilogram	water::ocean	biosphere
Sulfur oxides	1.87E-08		kilogram	air	biosphere
Toluene	1.25E-08		kilogram	water::ocean	biosphere
Xylene	1.73E-08		kilogram	water::ocean	biosphere
Zinc-65	7.21E-12		kilo Becquerel	water::ocean	biosphere
compare ecoinvent 3.8 cutoff	compare ecoinvent 3.8 cutoff	compare ecoinvent 3.8 cutoff	compare ecoinvent 3.8 cutoff	compare ecoinvent 3.8 cutoff	technosphere
compare ecoinvent 3.8 cutoff	compare ecoinvent 3.8 cutoff	compare ecoinvent 3.8 cutoff	compare ecoinvent 3.8 cutoff	compare ecoinvent 3.8 cutoff	technosphere
compare ecoinvent 3.8 cutoff	compare ecoinvent 3.8 cutoff	compare ecoinvent 3.8 cutoff	compare ecoinvent 3.8 cutoff	compare ecoinvent 3.8 cutoff	technosphere
compare ecoinvent 3.8 cutoff	compare ecoinvent 3.8 cutoff	compare ecoinvent 3.8 cutoff	compare ecoinvent 3.8 cutoff	compare ecoinvent 3.8 cutoff	technosphere
compare ecoinvent 3.8 cutoff	compare ecoinvent 3.8 cutoff	compare ecoinvent 3.8 cutoff	compare ecoinvent 3.8 cutoff	compare ecoinvent 3.8 cutoff	technosphere
compare ecoinvent 3.8 cutoff	compare ecoinvent 3.8 cutoff	compare ecoinvent 3.8 cutoff	compare ecoinvent 3.8 cutoff	compare ecoinvent 3.8 cutoff	technosphere
compare ecoinvent 3.8 cutoff	compare ecoinvent 3.8 cutoff	compare ecoinvent 3.8 cutoff	compare ecoinvent 3.8 cutoff	compare ecoinvent 3.8 cutoff	technosphere
compare ecoinvent 3.8 cutoff	compare ecoinvent 3.8 cutoff	compare ecoinvent 3.8 cutoff	compare ecoinvent 3.8 cutoff	compare ecoinvent 3.8 cutoff	technosphere
compare ecoinvent 3.8 cutoff	compare ecoinvent 3.8 cutoff	compare ecoinvent 3.8 cutoff	compare ecoinvent 3.8 cutoff	compare ecoinvent 3.8 cutoff	technosphere
compare ecoinvent 3.8 cutoff	compare ecoinvent 3.8 cutoff	compare ecoinvent 3.8 cutoff	compare ecoinvent 3.8 cutoff	compare ecoinvent 3.8 cutoff	technosphere
compare ecoinvent 3.8 cutoff	compare ecoinvent 3.8 cutoff	compare ecoinvent 3.8 cutoff	compare ecoinvent 3.8 cutoff	compare ecoinvent 3.8 cutoff	technosphere
compare ecoinvent 3.8 cutoff	compare ecoinvent 3.8 cutoff	compare ecoinvent 3.8 cutoff	compare ecoinvent 3.8 cutoff	compare ecoinvent 3.8 cutoff	technosphere
compare ecoinvent 3.8 cutoff	compare ecoinvent 3.8 cutoff	compare ecoinvent 3.8 cutoff	compare ecoinvent 3.8 cutoff	compare ecoinvent 3.8 cutoff	technosphere
compare ecoinvent 3.8 cutoff	compare ecoinvent 3.8 cutoff	compare ecoinvent 3.8 cutoff	compare ecoinvent 3.8 cutoff	compare ecoinvent 3.8 cutoff	technosphere
compare ecoinvent 3.8 cutoff	compare ecoinvent 3.8 cutoff	compare ecoinvent 3.8 cutoff	compare ecoinvent 3.8 cutoff	compare ecoinvent 3.8 cutoff	technosphere
Activity	oil transport, Edvard_Grieg
code	oil_transport_Edvard_Grieg
location	NO
reference product	crude oil, unknown pressure
tag	transport
unit	megajoule
Exchanges
name	amount	location	unit	type	uncertainty_type
market for transport, freight, sea, tanker for petroleum	0.182960017	GLO	ton kilometer	technosphere
oil production, Edvard_Grieg	1	NO	megajoule	technosphere	1
pipeline construction, petroleum	4.34E-11	RER	kilometer	technosphere
Activity	oil transport, Kristin
code	oil_transport_Kristin
location	NO
reference product	crude oil, unknown pressure
tag	transport
unit	megajoule
Exchanges
name	amount	location	unit	type	uncertainty_type
market for transport, freight, sea, tanker for petroleum	0.182960017	GLO	ton kilometer	technosphere
oil production, Kristin	1	NO	megajoule	technosphere	1
pipeline construction, petroleum	4.34E-11	RER	kilometer	technosphere
Activity	oil transport, Oseberg
code	oil_transport_Oseberg
location	NO
reference product	crude oil, unknown pressure
tag	transport
unit	megajoule
Exchanges
name	amount	location	unit	type	uncertainty_type
market for transport, freight, sea, tanker for petroleum	0.182960017	GLO	ton kilometer	technosphere
oil production, Oseberg	1	NO	megajoule	technosphere	1
pipeline construction, petroleum	4.34E-11	RER	kilometer	technosphere
Activity	oil transport, Statfjord
code	oil_transport_Statfjord
location	NO
reference product	crude oil, unknown pressure
tag	transport
unit	megajoule
Exchanges
name	amount	location	unit	type	uncertainty_type
market for transport, freight, sea, tanker for petroleum	0.182960017	GLO	ton kilometer	technosphere
oil production, Statfjord	1	NO	megajoule	technosphere	1
pipeline construction, petroleum	4.34E-11	RER	kilometer	technosphere
Activity	oil transport, Troll
code	oil_transport_Troll
location	NO
reference product	crude oil, unknown pressure
tag	transport
unit	megajoule
Exchanges
name	amount	location	unit	type	uncertainty_type
market for transport, freight, sea, tanker for petroleum	0.182960017	GLO	ton kilometer	technosphere
oil production, Troll	1	NO	megajoule	technosphere	1
pipeline construction, petroleum	4.34E-11	RER	kilometer	technosphere
