# Supplementary material for: Combining Fleetwide AviTeam Aviation Emission Modeling with LCA Perspectives for an Alternative Fuel Impact Assessment
Source: Environ Sci Technol. 2024 May 16;58(21):9135–46. doi: 10.1021/acs.est.3c08592 (PMC11137866; doi:10.1021/acs.est.3c08592)
Supplement: Supplementary file 1 — es3c08592_si_001.zip [file es3c08592_si_001.zip › NG Norway.csv]

Database	NG Norway
Activity	ATR_NG_HT+LT_+_CCS_(MDEA)_90_(average)
code	ATR_NG_HT+LT_+_CCS_(MDEA)_90_(average)
location	NO
reference product	Hydrogen, gaseous, 200 bar
tag	conversion
unit	megajoule
Exchanges
name	amount	location	unit	categories	type	tag	uncertainty_type
Carbon dioxide, fossil	0.0105791		kilogram	air	biosphere
Nitrogen oxides	2.50E-05		kilogram	air	biosphere
Water, cooling, unspecified natural origin	0.003169933		cubic meter	natural resource::in water	biosphere
CO2 storage and transport 200km pipeline, storage 1000m/2025	0.063855609	RER	kilogram		technosphere
chemical factory construction, organics	4.46E-12	RER	unit		technosphere
compressor construction	2.44E-08	RER	piece		technosphere	compression	1
market for aluminium oxide, metallurgical	4.44E-06	IAI Area, EU27 & EFTA	kilogram		technosphere
market for chromium oxide, flakes	3.00E-07	GLO	kilogram		technosphere
market for copper oxide	3.02E-06	GLO	kilogram		technosphere
market for diethanolamine	2.17E-06	GLO	kilogram		technosphere
market for electricity, high voltage	0.008927901	NO	kilowatt hour		technosphere
market for electricity, medium voltage	0.072899014	NO	kilowatt hour		technosphere	compression	1
market for liquid storage tank, chemicals, organics	2.12E-11	GLO	unit		technosphere
market for magnesium oxide	2.33E-07	GLO	kilogram		technosphere
market for molybdenum trioxide	1.39E-07	GLO	kilogram		technosphere
market for natural gas	0.032669351	NO	cubic meter		technosphere		1
market for nickel, class 1	1.69E-06	GLO	kilogram		technosphere
market for portafer	2.60E-06	GLO	kilogram		technosphere
market for quicklime, milled, packed	4.00E-07	RER	kilogram		technosphere
market for silica sand	9.66E-08	GLO	kilogram		technosphere
market for water, deionised	0.062821817	Europe without Switzerland	kilogram		technosphere
market for zeolite, powder	7.36E-06	GLO	kilogram		technosphere
market for zinc oxide	3.10E-06	GLO	kilogram		technosphere
Activity	SMR_NG_+_CCS_(MDEA)_90_(lower_bound)
code	48016522ac6d41208c2f9da66834ab37
location	NO
reference product	Hydrogen, gaseous, 200 bar
tag	conversion
unit	megajoule
Exchanges
name	amount	location	unit	categories	type	tag	uncertainty_type
Acetaldehyde	1.70E-10		kilogram	air	biosphere
Acetic acid	2.54E-08		kilogram	air	biosphere
Benzene	6.79E-08		kilogram	air	biosphere
Benzo(a)pyrene	1.70E-12		kilogram	air	biosphere
Butane	1.19E-07		kilogram	air	biosphere
Carbon dioxide, fossil	0.033509579		kilogram	air	biosphere
Carbon monoxide, fossil	3.56E-07		kilogram	air	biosphere
Dinitrogen monoxide	1.70E-08		kilogram	air	biosphere
Formaldehyde	1.70E-08		kilogram	air	biosphere
Mercury	5.09E-12		kilogram	air	biosphere
Methane, fossil	3.39E-07		kilogram	air	biosphere
Nitrogen oxides	3.04E-06		kilogram	air	biosphere
PAH, polycyclic aromatic hydrocarbons	1.70E-09		kilogram	air	biosphere
Particulates, < 2.5 um	3.39E-08		kilogram	air	biosphere
Pentane	2.04E-07		kilogram	air	biosphere
Propane	3.39E-08		kilogram	air	biosphere
Propionic acid	3.39E-09		kilogram	air	biosphere
Sulfur dioxide	9.33E-08		kilogram	air	biosphere
Toluene	3.39E-08		kilogram	air	biosphere
Water, cooling, unspecified natural origin	0.003169876		cubic meter	natural resource::in water	biosphere
CO2 storage and transport 200km pipeline, storage 1000m/2025	0.040143241	RER	kilogram		technosphere
chemical factory construction, organics	4.46E-12	RER	unit		technosphere
compressor construction	2.44E-08	RER	piece		technosphere	compression	1
market for aluminium oxide, metallurgical	4.44E-06	IAI Area, EU27 & EFTA	kilogram		technosphere
market for chromium oxide, flakes	3.00E-07	GLO	kilogram		technosphere
market for copper oxide	3.02E-06	GLO	kilogram		technosphere
market for diethanolamine	1.36E-06	GLO	kilogram		technosphere
market for electricity, high voltage	0.002103866	NO	kilowatt hour		technosphere
market for electricity, medium voltage	0.072899014	NO	kilowatt hour		technosphere	compression	1
market for liquid storage tank, chemicals, organics	2.12E-11	GLO	unit		technosphere
market for magnesium oxide	2.33E-07	GLO	kilogram		technosphere
market for molybdenum trioxide	1.39E-07	GLO	kilogram		technosphere
market for natural gas	0.032343836	NO	cubic meter		technosphere		1
market for nickel, class 1	1.69E-06	GLO	kilogram		technosphere
market for portafer	2.60E-06	GLO	kilogram		technosphere
market for quicklime, milled, packed	4.00E-07	RER	kilogram		technosphere
market for silica sand	9.66E-08	GLO	kilogram		technosphere
market for water, deionised	0.062820913	Europe without Switzerland	kilogram		technosphere
market for zeolite, powder	7.36E-06	GLO	kilogram		technosphere
market for zinc oxide	3.10E-06	GLO	kilogram		technosphere
Activity	gas production, off-shore, Edvard_Grieg
code	oil_and_gas_production_Edvard_Grieg
location	NO
reference product	natural gas, unknown pressure
tag	extraction
unit	cubic meter
Exchanges
name	amount	location	unit	categories	type
Acenaphthene	3.27E-13		kilogram	water::ocean	biosphere
Acenaphthylene	9.74E-14		kilogram	water::ocean	biosphere
Anthracene	1.93E-12		kilogram	water::ocean	biosphere
Arsenic, ion	1.19E-11		kilogram	water::ocean	biosphere
Barium	5.60E-09		kilogram	water::ocean	biosphere
Benz(a)anthracene	4.78E-14		kilogram	water::surface water	biosphere
Benzene	2.21E-09		kilogram	water::ocean	biosphere
Benzene, ethyl-	8.64E-11		kilogram	water::ocean	biosphere
Benzo(a)pyrene	1.11E-14		kilogram	water::surface water	biosphere
Benzo(ghi)perylene	2.94E-14		kilogram	water::surface water	biosphere
Benzo(k)fluoranthene	5.89E-14		kilogram	water::ocean	biosphere
Benzo(k)fluoranthene	2.85E-15		kilogram	water::ocean	biosphere
Benzo(k)fluoranthene	3.24E-14		kilogram	water::ocean	biosphere
Cadmium, ion	3.14E-14		kilogram	water::ocean	biosphere
Carbon dioxide, fossil	0.032912791		kilogram	air::low population density, long-term	biosphere
Chromium, ion	6.34E-13		kilogram	water::ocean	biosphere
Chrysene	1.81E-13		kilogram	water::surface water	biosphere
Copper, ion	5.93E-13		kilogram	water::ocean	biosphere
Dibenz(a,h)anthracene	1.13E-14		kilogram	water::surface water	biosphere
Fluorene	3.10E-12		kilogram	water::surface water	biosphere
Formic acid	4.89E-10		kilogram	water::ocean	biosphere
Gas, natural, in ground	1		cubic meter	natural resource::in ground	biosphere
Hydrocarbons, aromatic	5.82E-12		kilogram	water::ocean	biosphere
Indeno(1,2,3-cd)pyrene	1.74E-12		kilogram	water::ocean	biosphere
Indeno(1,2,3-cd)pyrene	1.23E-13		kilogram	water::ocean	biosphere
Iron, ion	2.22E-09		kilogram	water::ocean	biosphere
Lead	4.92E-14		kilogram	water::ocean	biosphere
Mercury	4.27E-14		kilogram	water::ocean	biosphere
Methane, fossil	1.80E-05		kilogram	air::low population density, long-term	biosphere
NMVOC, non-methane volatile organic compounds, unspecified origin	1.14E-05		kilogram	air::low population density, long-term	biosphere
Nickel, ion	5.20E-12		kilogram	water::ocean	biosphere
Nitrogen oxides	3.14E-05		kilogram	air::low population density, long-term	biosphere
Oils, unspecified	1.01E-08		kilogram	water::ocean	biosphere
PAH, polycyclic aromatic hydrocarbons	1.01E-10		kilogram	water::ocean	biosphere
PAH, polycyclic aromatic hydrocarbons	1.81E-12		kilogram	water::ocean	biosphere
PAH, polycyclic aromatic hydrocarbons	1.87E-12		kilogram	water::ocean	biosphere
Phenanthrene	6.10E-12		kilogram	water::surface water	biosphere
Phenol	1.71E-09		kilogram	water::ocean	biosphere
Sulfur oxides	3.97E-07		kilogram	air	biosphere
Toluene	1.94E-09		kilogram	water::ocean	biosphere
Xylene	8.32E-10		kilogram	water::ocean	biosphere
Zinc-65	5.43E-12		kilo Becquerel	water::ocean	biosphere
compare ecoinvent 3.8 cutoff	compare ecoinvent 3.8 cutoff	compare ecoinvent 3.8 cutoff	compare ecoinvent 3.8 cutoff	compare ecoinvent 3.8 cutoff	technosphere
compare ecoinvent 3.8 cutoff	compare ecoinvent 3.8 cutoff	compare ecoinvent 3.8 cutoff	compare ecoinvent 3.8 cutoff	compare ecoinvent 3.8 cutoff	technosphere
compare ecoinvent 3.8 cutoff	compare ecoinvent 3.8 cutoff	compare ecoinvent 3.8 cutoff	compare ecoinvent 3.8 cutoff	compare ecoinvent 3.8 cutoff	technosphere
compare ecoinvent 3.8 cutoff	compare ecoinvent 3.8 cutoff	compare ecoinvent 3.8 cutoff	compare ecoinvent 3.8 cutoff	compare ecoinvent 3.8 cutoff	technosphere
compare ecoinvent 3.8 cutoff	compare ecoinvent 3.8 cutoff	compare ecoinvent 3.8 cutoff	compare ecoinvent 3.8 cutoff	compare ecoinvent 3.8 cutoff	technosphere
compare ecoinvent 3.8 cutoff	compare ecoinvent 3.8 cutoff	compare ecoinvent 3.8 cutoff	compare ecoinvent 3.8 cutoff	compare ecoinvent 3.8 cutoff	technosphere
compare ecoinvent 3.8 cutoff	compare ecoinvent 3.8 cutoff	compare ecoinvent 3.8 cutoff	compare ecoinvent 3.8 cutoff	compare ecoinvent 3.8 cutoff	technosphere
compare ecoinvent 3.8 cutoff	compare ecoinvent 3.8 cutoff	compare ecoinvent 3.8 cutoff	compare ecoinvent 3.8 cutoff	compare ecoinvent 3.8 cutoff	technosphere
compare ecoinvent 3.8 cutoff	compare ecoinvent 3.8 cutoff	compare ecoinvent 3.8 cutoff	compare ecoinvent 3.8 cutoff	compare ecoinvent 3.8 cutoff	technosphere
compare ecoinvent 3.8 cutoff	compare ecoinvent 3.8 cutoff	compare ecoinvent 3.8 cutoff	compare ecoinvent 3.8 cutoff	compare ecoinvent 3.8 cutoff	technosphere
compare ecoinvent 3.8 cutoff	compare ecoinvent 3.8 cutoff	compare ecoinvent 3.8 cutoff	compare ecoinvent 3.8 cutoff	compare ecoinvent 3.8 cutoff	technosphere
compare ecoinvent 3.8 cutoff	compare ecoinvent 3.8 cutoff	compare ecoinvent 3.8 cutoff	compare ecoinvent 3.8 cutoff	compare ecoinvent 3.8 cutoff	technosphere
compare ecoinvent 3.8 cutoff	compare ecoinvent 3.8 cutoff	compare ecoinvent 3.8 cutoff	compare ecoinvent 3.8 cutoff	compare ecoinvent 3.8 cutoff	technosphere
compare ecoinvent 3.8 cutoff	compare ecoinvent 3.8 cutoff	compare ecoinvent 3.8 cutoff	compare ecoinvent 3.8 cutoff	compare ecoinvent 3.8 cutoff	technosphere
compare ecoinvent 3.8 cutoff	compare ecoinvent 3.8 cutoff	compare ecoinvent 3.8 cutoff	compare ecoinvent 3.8 cutoff	compare ecoinvent 3.8 cutoff	technosphere
Activity	gas production, off-shore, Kristin
code	oil_and_gas_production_Kristin
location	NO
reference product	natural gas, unknown pressure
tag	extraction
unit	cubic meter
Exchanges
name	amount	location	unit	categories	type
Acenaphthene	3.44E-09		kilogram	water::ocean	biosphere
Acenaphthylene	7.81E-09		kilogram	water::ocean	biosphere
Anthracene	1.05E-09		kilogram	water::ocean	biosphere
Arsenic, ion	4.10E-10		kilogram	water::ocean	biosphere
Barium	0.000274565		kilogram	water::ocean	biosphere
Benz(a)anthracene	1.17E-11		kilogram	water::surface water	biosphere
Benzene	4.06E-06		kilogram	water::ocean	biosphere
Benzene, ethyl-	1.58E-07		kilogram	water::ocean	biosphere
Benzo(a)pyrene	1.22E-11		kilogram	water::surface water	biosphere
Benzo(ghi)perylene	1.24E-11		kilogram	water::surface water	biosphere
Benzo(k)fluoranthene	2.83E-11		kilogram	water::ocean	biosphere
Benzo(k)fluoranthene	1.04E-11		kilogram	water::ocean	biosphere
Benzo(k)fluoranthene	3.65E-11		kilogram	water::ocean	biosphere
Cadmium, ion	2.56E-11		kilogram	water::ocean	biosphere
Carbon dioxide, fossil	0.065971919		kilogram	air::low population density, long-term	biosphere
Chromium, ion	3.82E-10		kilogram	water::ocean	biosphere
Chrysene	8.94E-11		kilogram	water::surface water	biosphere
Copper, ion	1.02E-10		kilogram	water::ocean	biosphere
Dibenz(a,h)anthracene	7.06E-12		kilogram	water::surface water	biosphere
Fluorene	4.19E-09		kilogram	water::surface water	biosphere
Formic acid	2.85E-06		kilogram	water::ocean	biosphere
Gas, natural, in ground	1		cubic meter	natural resource::in ground	biosphere
Hydrocarbons, aromatic	1.58E-08		kilogram	water::ocean	biosphere
Indeno(1,2,3-cd)pyrene	1.27E-11		kilogram	water::ocean	biosphere
Indeno(1,2,3-cd)pyrene	4.65E-11		kilogram	water::ocean	biosphere
Iron, ion	4.53E-06		kilogram	water::ocean	biosphere
Lead	1.81E-09		kilogram	water::ocean	biosphere
Mercury	1.27E-10		kilogram	water::ocean	biosphere
Methane, fossil	7.02E-05		kilogram	air::low population density, long-term	biosphere
NMVOC, non-methane volatile organic compounds, unspecified origin	2.60E-05		kilogram	air::low population density, long-term	biosphere
Nickel, ion	8.40E-10		kilogram	water::ocean	biosphere
Nitrogen oxides	5.32E-05		kilogram	air::low population density, long-term	biosphere
Oils, unspecified	2.92E-06		kilogram	water::ocean	biosphere
PAH, polycyclic aromatic hydrocarbons	9.29E-08		kilogram	water::ocean	biosphere
PAH, polycyclic aromatic hydrocarbons	6.35E-11		kilogram	water::ocean	biosphere
PAH, polycyclic aromatic hydrocarbons	1.12E-10		kilogram	water::ocean	biosphere
Phenanthrene	1.84E-09		kilogram	water::surface water	biosphere
Phenol	5.12E-06		kilogram	water::ocean	biosphere
Sulfur oxides	7.43E-07		kilogram	air	biosphere
Toluene	2.36E-06		kilogram	water::ocean	biosphere
Xylene	6.54E-07		kilogram	water::ocean	biosphere
Zinc-65	1.47E-08		kilo Becquerel	water::ocean	biosphere
compare ecoinvent 3.8 cutoff	compare ecoinvent 3.8 cutoff	compare ecoinvent 3.8 cutoff	compare ecoinvent 3.8 cutoff	compare ecoinvent 3.8 cutoff	technosphere
compare ecoinvent 3.8 cutoff	compare ecoinvent 3.8 cutoff	compare ecoinvent 3.8 cutoff	compare ecoinvent 3.8 cutoff	compare ecoinvent 3.8 cutoff	technosphere
compare ecoinvent 3.8 cutoff	compare ecoinvent 3.8 cutoff	compare ecoinvent 3.8 cutoff	compare ecoinvent 3.8 cutoff	compare ecoinvent 3.8 cutoff	technosphere
compare ecoinvent 3.8 cutoff	compare ecoinvent 3.8 cutoff	compare ecoinvent 3.8 cutoff	compare ecoinvent 3.8 cutoff	compare ecoinvent 3.8 cutoff	technosphere
compare ecoinvent 3.8 cutoff	compare ecoinvent 3.8 cutoff	compare ecoinvent 3.8 cutoff	compare ecoinvent 3.8 cutoff	compare ecoinvent 3.8 cutoff	technosphere
compare ecoinvent 3.8 cutoff	compare ecoinvent 3.8 cutoff	compare ecoinvent 3.8 cutoff	compare ecoinvent 3.8 cutoff	compare ecoinvent 3.8 cutoff	technosphere
compare ecoinvent 3.8 cutoff	compare ecoinvent 3.8 cutoff	compare ecoinvent 3.8 cutoff	compare ecoinvent 3.8 cutoff	compare ecoinvent 3.8 cutoff	technosphere
compare ecoinvent 3.8 cutoff	compare ecoinvent 3.8 cutoff	compare ecoinvent 3.8 cutoff	compare ecoinvent 3.8 cutoff	compare ecoinvent 3.8 cutoff	technosphere
compare ecoinvent 3.8 cutoff	compare ecoinvent 3.8 cutoff	compare ecoinvent 3.8 cutoff	compare ecoinvent 3.8 cutoff	compare ecoinvent 3.8 cutoff	technosphere
compare ecoinvent 3.8 cutoff	compare ecoinvent 3.8 cutoff	compare ecoinvent 3.8 cutoff	compare ecoinvent 3.8 cutoff	compare ecoinvent 3.8 cutoff	technosphere
compare ecoinvent 3.8 cutoff	compare ecoinvent 3.8 cutoff	compare ecoinvent 3.8 cutoff	compare ecoinvent 3.8 cutoff	compare ecoinvent 3.8 cutoff	technosphere
compare ecoinvent 3.8 cutoff	compare ecoinvent 3.8 cutoff	compare ecoinvent 3.8 cutoff	compare ecoinvent 3.8 cutoff	compare ecoinvent 3.8 cutoff	technosphere
compare ecoinvent 3.8 cutoff	compare ecoinvent 3.8 cutoff	compare ecoinvent 3.8 cutoff	compare ecoinvent 3.8 cutoff	compare ecoinvent 3.8 cutoff	technosphere
compare ecoinvent 3.8 cutoff	compare ecoinvent 3.8 cutoff	compare ecoinvent 3.8 cutoff	compare ecoinvent 3.8 cutoff	compare ecoinvent 3.8 cutoff	technosphere
compare ecoinvent 3.8 cutoff	compare ecoinvent 3.8 cutoff	compare ecoinvent 3.8 cutoff	compare ecoinvent 3.8 cutoff	compare ecoinvent 3.8 cutoff	technosphere
Activity	gas production, off-shore, Oseberg
code	oil_and_gas_production_Oseberg
location	NO
reference product	natural gas, unknown pressure
tag	extraction
unit	cubic meter
Exchanges
name	amount	location	unit	categories	type
Acenaphthene	9.07E-11		kilogram	water::ocean	biosphere
Acenaphthylene	1.12E-10		kilogram	water::ocean	biosphere
Anthracene	5.87E-10		kilogram	water::ocean	biosphere
Arsenic, ion	4.58E-11		kilogram	water::ocean	biosphere
Barium	3.12E-06		kilogram	water::ocean	biosphere
Benz(a)anthracene	1.52E-11		kilogram	water::surface water	biosphere
Benzene	4.15E-07		kilogram	water::ocean	biosphere
Benzene, ethyl-	1.18E-08		kilogram	water::ocean	biosphere
Benzo(a)pyrene	5.47E-12		kilogram	water::surface water	biosphere
Benzo(ghi)perylene	8.05E-12		kilogram	water::surface water	biosphere
Benzo(k)fluoranthene	1.80E-11		kilogram	water::ocean	biosphere
Benzo(k)fluoranthene	6.19E-12		kilogram	water::ocean	biosphere
Benzo(k)fluoranthene	4.00E-11		kilogram	water::ocean	biosphere
Cadmium, ion	2.41E-12		kilogram	water::ocean	biosphere
Carbon dioxide, fossil	0.044507042		kilogram	air::low population density, long-term	biosphere
Chromium, ion	8.28E-11		kilogram	water::ocean	biosphere
Chrysene	8.42E-11		kilogram	water::surface water	biosphere
Copper, ion	8.72E-12		kilogram	water::ocean	biosphere
Dibenz(a,h)anthracene	2.74E-12		kilogram	water::surface water	biosphere
Fluorene	8.69E-10		kilogram	water::surface water	biosphere
Formic acid	6.56E-08		kilogram	water::ocean	biosphere
Gas, natural, in ground	1		cubic meter	natural resource::in ground	biosphere
Hydrocarbons, aromatic	1.55E-09		kilogram	water::ocean	biosphere
Indeno(1,2,3-cd)pyrene	2.70E-12		kilogram	water::ocean	biosphere
Indeno(1,2,3-cd)pyrene	3.36E-11		kilogram	water::ocean	biosphere
Iron, ion	3.59E-07		kilogram	water::ocean	biosphere
Lead	8.70E-12		kilogram	water::ocean	biosphere
Mercury	7.22E-13		kilogram	water::ocean	biosphere
Methane, fossil	2.16E-05		kilogram	air::low population density, long-term	biosphere
NMVOC, non-methane volatile organic compounds, unspecified origin	2.23E-05		kilogram	air::low population density, long-term	biosphere
Nickel, ion	8.58E-11		kilogram	water::ocean	biosphere
Nitrogen oxides	0.000179539		kilogram	air::low population density, long-term	biosphere
Oils, unspecified	1.45E-06		kilogram	water::ocean	biosphere
PAH, polycyclic aromatic hydrocarbons	2.64E-08		kilogram	water::ocean	biosphere
PAH, polycyclic aromatic hydrocarbons	3.23E-11		kilogram	water::ocean	biosphere
PAH, polycyclic aromatic hydrocarbons	8.03E-11		kilogram	water::ocean	biosphere
Phenanthrene	1.41E-09		kilogram	water::surface water	biosphere
Phenol	7.85E-07		kilogram	water::ocean	biosphere
Sulfur oxides	6.07E-07		kilogram	air	biosphere
Toluene	2.26E-07		kilogram	water::ocean	biosphere
Xylene	8.24E-08		kilogram	water::ocean	biosphere
Zinc-65	9.46E-10		kilo Becquerel	water::ocean	biosphere
compare ecoinvent 3.8 cutoff	compare ecoinvent 3.8 cutoff	compare ecoinvent 3.8 cutoff	compare ecoinvent 3.8 cutoff	compare ecoinvent 3.8 cutoff	technosphere
compare ecoinvent 3.8 cutoff	compare ecoinvent 3.8 cutoff	compare ecoinvent 3.8 cutoff	compare ecoinvent 3.8 cutoff	compare ecoinvent 3.8 cutoff	technosphere
compare ecoinvent 3.8 cutoff	compare ecoinvent 3.8 cutoff	compare ecoinvent 3.8 cutoff	compare ecoinvent 3.8 cutoff	compare ecoinvent 3.8 cutoff	technosphere
compare ecoinvent 3.8 cutoff	compare ecoinvent 3.8 cutoff	compare ecoinvent 3.8 cutoff	compare ecoinvent 3.8 cutoff	compare ecoinvent 3.8 cutoff	technosphere
compare ecoinvent 3.8 cutoff	compare ecoinvent 3.8 cutoff	compare ecoinvent 3.8 cutoff	compare ecoinvent 3.8 cutoff	compare ecoinvent 3.8 cutoff	technosphere
compare ecoinvent 3.8 cutoff	compare ecoinvent 3.8 cutoff	compare ecoinvent 3.8 cutoff	compare ecoinvent 3.8 cutoff	compare ecoinvent 3.8 cutoff	technosphere
compare ecoinvent 3.8 cutoff	compare ecoinvent 3.8 cutoff	compare ecoinvent 3.8 cutoff	compare ecoinvent 3.8 cutoff	compare ecoinvent 3.8 cutoff	technosphere
compare ecoinvent 3.8 cutoff	compare ecoinvent 3.8 cutoff	compare ecoinvent 3.8 cutoff	compare ecoinvent 3.8 cutoff	compare ecoinvent 3.8 cutoff	technosphere
compare ecoinvent 3.8 cutoff	compare ecoinvent 3.8 cutoff	compare ecoinvent 3.8 cutoff	compare ecoinvent 3.8 cutoff	compare ecoinvent 3.8 cutoff	technosphere
compare ecoinvent 3.8 cutoff	compare ecoinvent 3.8 cutoff	compare ecoinvent 3.8 cutoff	compare ecoinvent 3.8 cutoff	compare ecoinvent 3.8 cutoff	technosphere
compare ecoinvent 3.8 cutoff	compare ecoinvent 3.8 cutoff	compare ecoinvent 3.8 cutoff	compare ecoinvent 3.8 cutoff	compare ecoinvent 3.8 cutoff	technosphere
compare ecoinvent 3.8 cutoff	compare ecoinvent 3.8 cutoff	compare ecoinvent 3.8 cutoff	compare ecoinvent 3.8 cutoff	compare ecoinvent 3.8 cutoff	technosphere
compare ecoinvent 3.8 cutoff	compare ecoinvent 3.8 cutoff	compare ecoinvent 3.8 cutoff	compare ecoinvent 3.8 cutoff	compare ecoinvent 3.8 cutoff	technosphere
compare ecoinvent 3.8 cutoff	compare ecoinvent 3.8 cutoff	compare ecoinvent 3.8 cutoff	compare ecoinvent 3.8 cutoff	compare ecoinvent 3.8 cutoff	technosphere
compare ecoinvent 3.8 cutoff	compare ecoinvent 3.8 cutoff	compare ecoinvent 3.8 cutoff	compare ecoinvent 3.8 cutoff	compare ecoinvent 3.8 cutoff	technosphere
Activity	gas production, off-shore, Statfjord
code	oil_and_gas_production_Statfjord
location	NO
reference product	natural gas, unknown pressure
tag	extraction
unit	cubic meter
Exchanges
name	amount	location	unit	categories	type
Acenaphthene	8.14E-09		kilogram	water::ocean	biosphere
Acenaphthylene	7.79E-09		kilogram	water::ocean	biosphere
Anthracene	3.75E-08		kilogram	water::ocean	biosphere
Arsenic, ion	1.01E-09		kilogram	water::ocean	biosphere
Barium	7.93E-05		kilogram	water::ocean	biosphere
Benz(a)anthracene	7.55E-10		kilogram	water::surface water	biosphere
Benzene	6.22E-05		kilogram	water::ocean	biosphere
Benzene, ethyl-	2.62E-06		kilogram	water::ocean	biosphere
Benzo(a)pyrene	2.60E-10		kilogram	water::surface water	biosphere
Benzo(ghi)perylene	3.21E-10		kilogram	water::surface water	biosphere
Benzo(k)fluoranthene	1.07E-09		kilogram	water::ocean	biosphere
Benzo(k)fluoranthene	3.40E-10		kilogram	water::ocean	biosphere
Benzo(k)fluoranthene	2.32E-09		kilogram	water::ocean	biosphere
Cadmium, ion	1.04E-10		kilogram	water::ocean	biosphere
Carbon dioxide, fossil	0.248374225		kilogram	air::low population density, long-term	biosphere
Chromium, ion	4.83E-09		kilogram	water::ocean	biosphere
Chrysene	4.73E-09		kilogram	water::surface water	biosphere
Copper, ion	7.50E-10		kilogram	water::ocean	biosphere
Dibenz(a,h)anthracene	1.10E-10		kilogram	water::surface water	biosphere
Fluorene	7.14E-08		kilogram	water::surface water	biosphere
Formic acid	2.43E-05		kilogram	water::ocean	biosphere
Gas, natural, in ground	1		cubic meter	natural resource::in ground	biosphere
Hydrocarbons, aromatic	1.04E-07		kilogram	water::ocean	biosphere
Indeno(1,2,3-cd)pyrene	1.00E-10		kilogram	water::ocean	biosphere
Indeno(1,2,3-cd)pyrene	2.13E-09		kilogram	water::ocean	biosphere
Iron, ion	2.14E-05		kilogram	water::ocean	biosphere
Lead	2.15E-10		kilogram	water::ocean	biosphere
Mercury	8.01E-11		kilogram	water::ocean	biosphere
Methane, fossil	0.000237456		kilogram	air::low population density, long-term	biosphere
NMVOC, non-methane volatile organic compounds, unspecified origin	0.001345271		kilogram	air::low population density, long-term	biosphere
Nickel, ion	1.72E-09		kilogram	water::ocean	biosphere
Nitrogen oxides	0.000795741		kilogram	air::low population density, long-term	biosphere
Oils, unspecified	0.000115015		kilogram	water::ocean	biosphere
PAH, polycyclic aromatic hydrocarbons	2.84E-06		kilogram	water::ocean	biosphere
PAH, polycyclic aromatic hydrocarbons	1.77E-09		kilogram	water::ocean	biosphere
PAH, polycyclic aromatic hydrocarbons	4.41E-09		kilogram	water::ocean	biosphere
Phenanthrene	9.68E-08		kilogram	water::surface water	biosphere
Phenol	2.99E-05		kilogram	water::ocean	biosphere
Sulfur oxides	2.42E-06		kilogram	air	biosphere
Toluene	4.18E-05		kilogram	water::ocean	biosphere
Xylene	1.36E-05		kilogram	water::ocean	biosphere
Zinc-65	6.30E-08		kilo Becquerel	water::ocean	biosphere
compare ecoinvent 3.8 cutoff	compare ecoinvent 3.8 cutoff	compare ecoinvent 3.8 cutoff	compare ecoinvent 3.8 cutoff	compare ecoinvent 3.8 cutoff	technosphere
compare ecoinvent 3.8 cutoff	compare ecoinvent 3.8 cutoff	compare ecoinvent 3.8 cutoff	compare ecoinvent 3.8 cutoff	compare ecoinvent 3.8 cutoff	technosphere
compare ecoinvent 3.8 cutoff	compare ecoinvent 3.8 cutoff	compare ecoinvent 3.8 cutoff	compare ecoinvent 3.8 cutoff	compare ecoinvent 3.8 cutoff	technosphere
compare ecoinvent 3.8 cutoff	compare ecoinvent 3.8 cutoff	compare ecoinvent 3.8 cutoff	compare ecoinvent 3.8 cutoff	compare ecoinvent 3.8 cutoff	technosphere
compare ecoinvent 3.8 cutoff	compare ecoinvent 3.8 cutoff	compare ecoinvent 3.8 cutoff	compare ecoinvent 3.8 cutoff	compare ecoinvent 3.8 cutoff	technosphere
compare ecoinvent 3.8 cutoff	compare ecoinvent 3.8 cutoff	compare ecoinvent 3.8 cutoff	compare ecoinvent 3.8 cutoff	compare ecoinvent 3.8 cutoff	technosphere
compare ecoinvent 3.8 cutoff	compare ecoinvent 3.8 cutoff	compare ecoinvent 3.8 cutoff	compare ecoinvent 3.8 cutoff	compare ecoinvent 3.8 cutoff	technosphere
compare ecoinvent 3.8 cutoff	compare ecoinvent 3.8 cutoff	compare ecoinvent 3.8 cutoff	compare ecoinvent 3.8 cutoff	compare ecoinvent 3.8 cutoff	technosphere
compare ecoinvent 3.8 cutoff	compare ecoinvent 3.8 cutoff	compare ecoinvent 3.8 cutoff	compare ecoinvent 3.8 cutoff	compare ecoinvent 3.8 cutoff	technosphere
compare ecoinvent 3.8 cutoff	compare ecoinvent 3.8 cutoff	compare ecoinvent 3.8 cutoff	compare ecoinvent 3.8 cutoff	compare ecoinvent 3.8 cutoff	technosphere
compare ecoinvent 3.8 cutoff	compare ecoinvent 3.8 cutoff	compare ecoinvent 3.8 cutoff	compare ecoinvent 3.8 cutoff	compare ecoinvent 3.8 cutoff	technosphere
compare ecoinvent 3.8 cutoff	compare ecoinvent 3.8 cutoff	compare ecoinvent 3.8 cutoff	compare ecoinvent 3.8 cutoff	compare ecoinvent 3.8 cutoff	technosphere
compare ecoinvent 3.8 cutoff	compare ecoinvent 3.8 cutoff	compare ecoinvent 3.8 cutoff	compare ecoinvent 3.8 cutoff	compare ecoinvent 3.8 cutoff	technosphere
compare ecoinvent 3.8 cutoff	compare ecoinvent 3.8 cutoff	compare ecoinvent 3.8 cutoff	compare ecoinvent 3.8 cutoff	compare ecoinvent 3.8 cutoff	technosphere
compare ecoinvent 3.8 cutoff	compare ecoinvent 3.8 cutoff	compare ecoinvent 3.8 cutoff	compare ecoinvent 3.8 cutoff	compare ecoinvent 3.8 cutoff	technosphere
Activity	gas production, off-shore, Troll
code	oil_and_gas_production_Troll
location	NO
reference product	natural gas, unknown pressure
tag	extraction
unit	cubic meter
Exchanges
name	amount	location	unit	categories	type
Acenaphthene	6.63E-10		kilogram	water::ocean	biosphere
Acenaphthylene	4.81E-10		kilogram	water::ocean	biosphere
Anthracene	6.35E-10		kilogram	water::ocean	biosphere
Arsenic, ion	3.27E-11		kilogram	water::ocean	biosphere
Barium	7.21E-05		kilogram	water::ocean	biosphere
Benz(a)anthracene	4.52E-11		kilogram	water::surface water	biosphere
Benzene	4.72E-07		kilogram	water::ocean	biosphere
Benzene, ethyl-	1.63E-07		kilogram	water::ocean	biosphere
Benzo(a)pyrene	1.67E-11		kilogram	water::surface water	biosphere
Benzo(ghi)perylene	1.31E-11		kilogram	water::surface water	biosphere
Benzo(k)fluoranthene	7.10E-11		kilogram	water::ocean	biosphere
Benzo(k)fluoranthene	1.77E-11		kilogram	water::ocean	biosphere
Benzo(k)fluoranthene	2.23E-10		kilogram	water::ocean	biosphere
Cadmium, ion	9.61E-12		kilogram	water::ocean	biosphere
Carbon dioxide, fossil	0.015850199		kilogram	air::low population density, long-term	biosphere
Chromium, ion	1.34E-10		kilogram	water::ocean	biosphere
Chrysene	2.77E-10		kilogram	water::surface water	biosphere
Copper, ion	7.97E-11		kilogram	water::ocean	biosphere
Dibenz(a,h)anthracene	4.72E-12		kilogram	water::surface water	biosphere
Fluorene	3.71E-09		kilogram	water::surface water	biosphere
Formic acid	4.72E-07		kilogram	water::ocean	biosphere
Gas, natural, in ground	1		cubic meter	natural resource::in ground	biosphere
Hydrocarbons, aromatic	5.84E-09		kilogram	water::ocean	biosphere
Indeno(1,2,3-cd)pyrene	5.74E-12		kilogram	water::ocean	biosphere
Indeno(1,2,3-cd)pyrene	1.46E-10		kilogram	water::ocean	biosphere
Iron, ion	3.82E-06		kilogram	water::ocean	biosphere
Lead	9.00E-12		kilogram	water::ocean	biosphere
Mercury	4.15E-12		kilogram	water::ocean	biosphere
Methane, fossil	1.32E-05		kilogram	air::low population density, long-term	biosphere
NMVOC, non-methane volatile organic compounds, unspecified origin	1.34E-05		kilogram	air::low population density, long-term	biosphere
Nickel, ion	2.22E-10		kilogram	water::ocean	biosphere
Nitrogen oxides	9.14E-05		kilogram	air::low population density, long-term	biosphere
Oils, unspecified	5.08E-06		kilogram	water::ocean	biosphere
PAH, polycyclic aromatic hydrocarbons	1.38E-07		kilogram	water::ocean	biosphere
PAH, polycyclic aromatic hydrocarbons	1.11E-10		kilogram	water::ocean	biosphere
PAH, polycyclic aromatic hydrocarbons	3.47E-10		kilogram	water::ocean	biosphere
Phenanthrene	3.84E-09		kilogram	water::surface water	biosphere
Phenol	2.93E-07		kilogram	water::ocean	biosphere
Sulfur oxides	7.50E-07		kilogram	air	biosphere
Toluene	4.99E-07		kilogram	water::ocean	biosphere
Xylene	6.92E-07		kilogram	water::ocean	biosphere
Zinc-65	2.89E-10		kilo Becquerel	water::ocean	biosphere
compare ecoinvent 3.8 cutoff	compare ecoinvent 3.8 cutoff	compare ecoinvent 3.8 cutoff	compare ecoinvent 3.8 cutoff	compare ecoinvent 3.8 cutoff	technosphere
compare ecoinvent 3.8 cutoff	compare ecoinvent 3.8 cutoff	compare ecoinvent 3.8 cutoff	compare ecoinvent 3.8 cutoff	compare ecoinvent 3.8 cutoff	technosphere
compare ecoinvent 3.8 cutoff	compare ecoinvent 3.8 cutoff	compare ecoinvent 3.8 cutoff	compare ecoinvent 3.8 cutoff	compare ecoinvent 3.8 cutoff	technosphere
compare ecoinvent 3.8 cutoff	compare ecoinvent 3.8 cutoff	compare ecoinvent 3.8 cutoff	compare ecoinvent 3.8 cutoff	compare ecoinvent 3.8 cutoff	technosphere
compare ecoinvent 3.8 cutoff	compare ecoinvent 3.8 cutoff	compare ecoinvent 3.8 cutoff	compare ecoinvent 3.8 cutoff	compare ecoinvent 3.8 cutoff	technosphere
compare ecoinvent 3.8 cutoff	compare ecoinvent 3.8 cutoff	compare ecoinvent 3.8 cutoff	compare ecoinvent 3.8 cutoff	compare ecoinvent 3.8 cutoff	technosphere
compare ecoinvent 3.8 cutoff	compare ecoinvent 3.8 cutoff	compare ecoinvent 3.8 cutoff	compare ecoinvent 3.8 cutoff	compare ecoinvent 3.8 cutoff	technosphere
compare ecoinvent 3.8 cutoff	compare ecoinvent 3.8 cutoff	compare ecoinvent 3.8 cutoff	compare ecoinvent 3.8 cutoff	compare ecoinvent 3.8 cutoff	technosphere
compare ecoinvent 3.8 cutoff	compare ecoinvent 3.8 cutoff	compare ecoinvent 3.8 cutoff	compare ecoinvent 3.8 cutoff	compare ecoinvent 3.8 cutoff	technosphere
compare ecoinvent 3.8 cutoff	compare ecoinvent 3.8 cutoff	compare ecoinvent 3.8 cutoff	compare ecoinvent 3.8 cutoff	compare ecoinvent 3.8 cutoff	technosphere
compare ecoinvent 3.8 cutoff	compare ecoinvent 3.8 cutoff	compare ecoinvent 3.8 cutoff	compare ecoinvent 3.8 cutoff	compare ecoinvent 3.8 cutoff	technosphere
compare ecoinvent 3.8 cutoff	compare ecoinvent 3.8 cutoff	compare ecoinvent 3.8 cutoff	compare ecoinvent 3.8 cutoff	compare ecoinvent 3.8 cutoff	technosphere
compare ecoinvent 3.8 cutoff	compare ecoinvent 3.8 cutoff	compare ecoinvent 3.8 cutoff	compare ecoinvent 3.8 cutoff	compare ecoinvent 3.8 cutoff	technosphere
compare ecoinvent 3.8 cutoff	compare ecoinvent 3.8 cutoff	compare ecoinvent 3.8 cutoff	compare ecoinvent 3.8 cutoff	compare ecoinvent 3.8 cutoff	technosphere
compare ecoinvent 3.8 cutoff	compare ecoinvent 3.8 cutoff	compare ecoinvent 3.8 cutoff	compare ecoinvent 3.8 cutoff	compare ecoinvent 3.8 cutoff	technosphere
Activity	gas, Edvard_Grieg, at shore
code	gas, Edvard_Grieg, at shore
location	NO
reference product	natural gas, unknown pressure
tag	transport
unit	cubic meter
Exchanges
name	amount	location	unit	type
gas production, off-shore, Edvard_Grieg	1	NO	cubic meter	technosphere
transport, pipeline, offshore, long distance, natural gas	0.23942984	NO	ton kilometer	technosphere
Activity	gas, Kristin, at shore
code	gas, Kristin, at shore
location	NO
reference product	natural gas, unknown pressure
tag	transport
unit	cubic meter
Exchanges
name	amount	location	unit	type
gas production, off-shore, Kristin	1	NO	cubic meter	technosphere
transport, pipeline, offshore, long distance, natural gas	0.23942984	NO	ton kilometer	technosphere
Activity	gas, Oseberg, at shore
code	gas, Oseberg, at shore
location	NO
reference product	natural gas, unknown pressure
tag	transport
unit	cubic meter
Exchanges
name	amount	location	unit	type
gas production, off-shore, Oseberg	1	NO	cubic meter	technosphere
transport, pipeline, offshore, long distance, natural gas	0.23942984	NO	ton kilometer	technosphere
Activity	gas, Statfjord, at shore
code	gas, Statfjord, at shore
location	NO
reference product	natural gas, unknown pressure
tag	transport
unit	cubic meter
Exchanges
name	amount	location	unit	type
gas production, off-shore, Statfjord	1	NO	cubic meter	technosphere
transport, pipeline, offshore, long distance, natural gas	0.23942984	NO	ton kilometer	technosphere
Activity	gas, Troll, at shore
code	gas, Troll, at shore
location	NO
reference product	natural gas, unknown pressure
tag	transport
unit	cubic meter
Exchanges
name	amount	location	unit	type
gas production, off-shore, Troll	1	NO	cubic meter	technosphere
transport, pipeline, offshore, long distance, natural gas	0.23942984	NO	ton kilometer	technosphere
Activity	market for natural gas
code	ng_market
comment	bundle all production
location	NO
reference product	natural gas, 1 bar
unit	cubic meter
Exchanges
name	amount	location	unit	type
gas, Edvard_Grieg, at shore	0.020394376	NO	cubic meter	technosphere
gas, Kristin, at shore	0.078511763	NO	cubic meter	technosphere
gas, Oseberg, at shore	0.226861558	NO	cubic meter	technosphere
gas, Statfjord, at shore	0.03683782	NO	cubic meter	technosphere
gas, Troll, at shore	0.637394483	NO	cubic meter	technosphere
