# Supplementary material for: Combining Fleetwide AviTeam Aviation Emission Modeling with LCA Perspectives for an Alternative Fuel Impact Assessment
Source: Environ Sci Technol. 2024 May 16;58(21):9135–46. doi: 10.1021/acs.est.3c08592 (PMC11137866; doi:10.1021/acs.est.3c08592)
Supplement: Supplementary file 1 — es3c08592_si_001.zip [file es3c08592_si_001.zip › ptl-FT-NO.csv]

Database	ptl-FT-NO
Activity	Blending
code	blending
location	NO
reference product	syngas, 25 bar
tag	production
unit	kilogram
worksheet name	ptl-FT-NO
Exchanges
name	amount	location	unit	type	reference product
Hydrogen Production (Electrolysis and compression)	0.125	NO	kilogram	technosphere
rGWS (CO production)	0.875	NO	kilogram	technosphere	carbon monoxide, gaseous, 25 bar
Activity	Blending CaCO3-capture
code	blending_caco3
location	NO
reference product	syngas, 25 bar
tag	production
unit	kilogram
worksheet name	ptl-FT-NO
Exchanges
name	amount	location	unit	type
Hydrogen Production (Electrolysis and compression)	0.125	NO	kilogram	technosphere
rGWS CaCO3	0.875	NO	kilogram	technosphere
Activity	CO production, rWGS, blue CO2
code	rgws_(co_production)_blue
location	NO
reference product	carbon monoxide, gaseous, 25 bar
tag	conversion
unit	kilogram
worksheet name	ptl-FT-NO
Exchanges
name	amount	location	unit	type	reference product
CO2 production, DAC	0.9298	NO	kilogram	technosphere	carbon dioxide, gaseous, 1 bar
Construction rGWS Reactor	1.93E-09	NO	piece	technosphere
Hydrogen Production (Electrolysis and compression)	0.07	NO	kilogram	technosphere
Activity	CO2 compression, 1 to 25 bar
code	hfadsiofa
location	NO
reference product	carbon dioxide, gaseous, 25 bar
tag	compression
unit	kilogram
worksheet name	ptl-FT-NO
Exchanges
name	amount	location	unit	type	reference product	tag	uncertainty_type
compressor construction	2.95E-06	RER	piece	technosphere		compression	1
electricity production, wind, <1MW turbine, onshore	0.069490931	NO	kilowatt hour	technosphere	electricity, high voltage	compression	1
Activity	CO2 production, DAC
code	dac_(energy_use)
location	NO
reference product	carbon dioxide, gaseous, 1 bar
tag	production
unit	kilogram
worksheet name	ptl-FT-NO
Exchanges
name	amount	location	unit	type	comment	reference product
DAC (CO2 capture)	1	NO	kilogram	technosphere
PEI	0	NO	kilogram	technosphere	0.00375, ecoinvent 3.8 cutoff::5546735367435636699501ffe38eb797, new values from deutz
electricity production, wind, <1MW turbine, onshore	2.676494024	NO	kilowatt hour	technosphere	before 2	electricity, high voltage
market for heat, district or industrial, natural gas	0	RoW	megajoule	technosphere
market for propyl amine	0.003	GLO	kilogram	technosphere
Activity	Construction Balance of plant
code	construction_balance_of_plant
location	NO
unit	piece
worksheet name	ptl-FT-NO
Exchanges
name	amount	location	unit	type	reference product
building construction, multi-storey	4.08	RoW	cubic meter	technosphere
electricity production, wind, <1MW turbine, onshore	1440	NO	kilowatt hour	technosphere	electricity, high voltage
electricity production, wind, <1MW turbine, onshore	7242	NO	kilowatt hour	technosphere	electricity, high voltage
inverter production, 500kW	0.3	RoW	unit	technosphere
market for building, hall, steel construction	0.672	GLO	square meter	technosphere
market for construction work, heat and power co-generation unit, 160kW electrical	4.2	GLO	unit	technosphere
market for heat, central or small-scale, other than natural gas	3000	RoW	megajoule	technosphere
market for heat, district or industrial, natural gas	3535	RoW	megajoule	technosphere
market for sheet rolling, chromium steel	1875	GLO	kilogram	technosphere
market for steel, chromium steel 18/8	1875	GLO	kilogram	technosphere
market for tap water	4086	Europe without Switzerland	kilogram	technosphere
market for transport, freight, lorry 16-32 metric ton, EURO3	188	RER	ton kilometer	technosphere
market for wastewater, unpolluted, from residence	4.09	CH	cubic meter	technosphere
transport, freight train, electricity	375	RoW	ton kilometer	technosphere
transport, passenger car, large size, petrol, EURO 5	3600	RER	kilometer	technosphere
Activity	Construction Compressor
code	construction_compressor
location	NO
reference product	compressor
tag	production
unit	piece
worksheet name	ptl-FT-NO
Exchanges
name	amount	location	unit	type
aluminium alloy production, AlMg3	500	RoW	kilogram	technosphere
lubricating oil production	150	RER	kilogram	technosphere
market for steel, chromium steel 18/8	5000	GLO	kilogram	technosphere
market for steel, low-alloyed, hot rolled	3000	GLO	kilogram	technosphere
market for transport, freight, lorry 16-32 metric ton, EURO3	2160	RER	ton kilometer	technosphere
market for waste bulk iron, excluding reinforcement	8000	CH	kilogram	technosphere
market for waste concrete, not reinforced	26000	CH	kilogram	technosphere
transport, freight train, electricity	1790	RoW	ton kilometer	technosphere
treatment of scrap aluminium, municipal incineration	500	Europe without Switzerland	kilogram	technosphere
unreinforced concrete production, with cement CEM II/A	12	CH	cubic meter	technosphere
Activity	Construction DAC
code	construction_dac
location	NO
tag	production
unit	piece
worksheet name	ptl-FT-NO
Exchanges
name	amount	location	unit	type
ethylene glycol production	15000	RER	kilogram	technosphere
gravel and sand quarry operation	89600	RoW	kilogram	technosphere
gravel and sand quarry operation	89600	RoW	kilogram	technosphere
market for aluminium, primary, ingot	26200	IAI Area, EU27 & EFTA	kilogram	technosphere
market for copper, anode	1700	GLO	kilogram	technosphere
market for gravel, crushed	93100	RoW	kilogram	technosphere
market for inert waste, for final disposal	243400	RoW	kilogram	technosphere
market for steel, chromium steel 18/8	36300	GLO	kilogram	technosphere
market for steel, low-alloyed	30300	GLO	kilogram	technosphere
market for transport, freight, lorry 16-32 metric ton, EURO3	244895	RER	ton kilometer	technosphere
silicone product production	1100	RER	kilogram	technosphere
stone wool production	8700	CH	kilogram	technosphere
transport, freight train, electricity	37412	RoW	ton kilometer	technosphere
wire drawing, copper	1700	RER	kilogram	technosphere
Activity	Construction Electrolyser
code	construction_electrolyser_
location	NO
tag	production
unit	piece
worksheet name	ptl-FT-NO
Exchanges
name	amount	location	unit	type
corrugated board box production	51	RoW	kilogram	technosphere
market for inert waste, for final disposal	51	RoW	kilogram	technosphere
market for nitrogen, liquid	85	RER	kilogram	technosphere
market for steel, chromium steel 18/8	8000	GLO	kilogram	technosphere
market for transport, freight, lorry 16-32 metric ton, EURO3	1230	RER	ton kilometer	technosphere
market for waste bulk iron, excluding reinforcement	8000	CH	kilogram	technosphere
potassium hydroxide production	30	RER	kilogram	technosphere
reinforcing steel production	4000	Europe without Austria	kilogram	technosphere
sodium silicate production, spray powder, 80%	200	RER	kilogram	technosphere
transport, freight train, electricity	2550	RoW	ton kilometer	technosphere
treatment of waste reinforcement steel, sorting plant	4000	CH	kilogram	technosphere
Activity	Construction GtL plant (FT process)
code	construction_gtl_plant_(ft_process)
location	NO
tag	production
unit	piece
worksheet name	ptl-FT-NO
Exchanges
name	amount	location	unit	type
market for concrete, sole plate and foundation	345000	CH	cubic meter	technosphere
market for steel, low-alloyed, hot rolled	7200000	GLO	kilogram	technosphere
market for waste bulk iron, excluding reinforcement	14400000	CH	kilogram	technosphere
reinforcing steel production	7200000	Europe without Austria	kilogram	technosphere
treatment of waste concrete, not reinforced, collection for final disposal	828000000	Europe without Switzerland	kilogram	technosphere
Activity	Construction SOEC 150 kW
code	construction_soec_150_kw
location	NO
unit	piece
worksheet name	ptl-FT-NO
Exchanges
name	amount	location	unit	type	reference product
boric oxide production	0.50944	GLO	kilogram	technosphere
building construction, multi-storey	0.175	RoW	cubic meter	technosphere
carbon black production	0.48357	GLO	kilogram	technosphere
cast iron production	414	RER	kilogram	technosphere
chromium oxide production, flakes	0.50944	RoW	kilogram	technosphere
chromium production	117	RER	kilogram	technosphere
cobalt production	1.5	GLO	kilogram	technosphere
electricity production, wind, <1MW turbine, onshore	3643.539	NO	kilowatt hour	technosphere	electricity, high voltage
ethylene glycol diethyl ether production	0.25074	RER	kilogram	technosphere
manganese production	2.84	RER	kilogram	technosphere
market for aluminium oxide, metallurgical	0.50944	IAI Area, EU27 & EFTA	kilogram	technosphere
market for building, hall, steel construction	0.029	GLO	square meter	technosphere
market for chemical, organic	0.199	GLO	kilogram	technosphere
market for fatty acid	0.25074	GLO	kilogram	technosphere
market for heat, district or industrial, natural gas	606	RoW	megajoule	technosphere
market for quicklime, in pieces, loose	0.78008	CH	kilogram	technosphere
market for sheet rolling, chromium steel	543	GLO	kilogram	technosphere
market for titanium, triple-melt	0.374	GLO	kilogram	technosphere
market for transport, freight, lorry 16-32 metric ton, EURO3	57.789	RER	ton kilometer	technosphere
market for zirconium oxide	1.64175	GLO	kilogram	technosphere
rare earth oxides production, from rare earth carbonate concentrate	0.0483	RoW	kilogram	technosphere
silica sand production	3.8208	DE	kilogram	technosphere
smelting and refining of nickel concentrate, 16% Ni	19.8	GLO	kilogram	technosphere
transport, freight train, electricity	115.3979	RoW	ton kilometer	technosphere
transport, freight, sea, ferry	48.894	GLO	ton kilometer	technosphere
vinyl acetate production	4.4974	RER	kilogram	technosphere
zinc oxide production	0.50944	RER	kilogram	technosphere
Activity	Construction electrolysis cell
code	construction_electrolysis_cell
location	NO
unit	piece
worksheet name	ptl-FT-NO
Exchanges
name	amount	location	unit	type	reference product
benzyl alcohol production	0.00301	RER	kilogram	technosphere
carboxymethyl cellulose production, powder	0.00301	RoW	kilogram	technosphere
cobalt production	0.000394	GLO	kilogram	technosphere
copper oxide production	0.000143	RER	kilogram	technosphere
electricity production, wind, <1MW turbine, onshore	0.12	NO	kilowatt hour	technosphere	electricity, high voltage
manganese dioxide production	0.000351	GLO	kilogram	technosphere
market for cast iron removed by turning, average, computer numerical controlled	0.000389	GLO	kilogram	technosphere
market for ethanol, without water, in 99.7% solution state, from ethylene	0.00762	RoW	kilogram	technosphere
market for inert waste, for final disposal	0.0386	RoW	kilogram	technosphere
market for lanthanum oxide	0.00198	GLO	kilogram	technosphere
market for nitric acid, without water, in 50% solution state	0.00873	RER w/o RU	kilogram	technosphere
market for transport, freight, lorry 16-32 metric ton, EURO3	0.0069	RER	ton kilometer	technosphere
market for zirconium oxide	0.0149	GLO	kilogram	technosphere
methyl ethyl ketone production	0.00762	RER	kilogram	technosphere
nickel sulfate production	0.0179	GLO	kilogram	technosphere
rare earth oxides production, from rare earth oxide concentrate, 50% REO	0.000201	CN-NM	kilogram	technosphere
samarium europium gadolinium concentrate to generic market for mischmetal	5.30E-05	GLO	kilogram	technosphere
strontium carbonate production	0.000324	GLO	kilogram	technosphere
transport, freight train, electricity	0.014	RoW	ton kilometer	technosphere
transport, freight, sea, ferry	0.401	GLO	ton kilometer	technosphere
Activity	Construction rGWS Reactor
code	construction_rgws_reactor
location	NO
tag	production
unit	piece
worksheet name	ptl-FT-NO
Exchanges
name	amount	location	unit	type
market for aluminium oxide, metallurgical	726	RoW	kilogram	technosphere
market for chromium	4760	GLO	kilogram	technosphere
market for copper oxide	3762	GLO	kilogram	technosphere
market for steel, low-alloyed	4760	GLO	kilogram	technosphere
market for zeolite, powder	26700	GLO	kilogram	technosphere
market for zinc oxide	2046	GLO	kilogram	technosphere
treatment of waste bulk iron, excluding reinforcement, sorting plant	9520	Europe without Switzerland	kilogram	technosphere
Activity	DAC (CO2 capture)
code	dac_(co2_capture)
location	NO
tag	production
unit	kilogram
worksheet name	ptl-FT-NO
Exchanges
name	amount	location	unit	categories	type
Carbon dioxide, fossil	-1		kilogram	air	biosphere
Construction DAC	9.30E-08	NO	piece		technosphere
Activity	DAC CaCO3 capture
code	dac_keith
location	NO
referene product	carbon dioxide, gaseous, 150 bar
tag	production
unit	kilogram
worksheet name	ptl-FT-NO
Exchanges
name	amount	location	unit	categories	type	comment	reference product
Carbon dioxide, fossil	-1		kilogram	air	biosphere
Construction DAC	9.30E-08	NO	piece		technosphere
electricity production, wind, <1MW turbine, onshore	0	NO	kilowatt hour		technosphere		electricity, high voltage
electricity production, wind, <1MW turbine, onshore	0.082	NO	kilowatt hour		technosphere	contactor	electricity, high voltage
electricity production, wind, <1MW turbine, onshore	0.027	NO	kilowatt hour		technosphere	pellet reactor	electricity, high voltage
electricity production, wind, <1MW turbine, onshore	1.125	NO	kilowatt hour		technosphere	Calciner	electricity, high voltage
electricity production, wind, <1MW turbine, onshore	0.077	NO	kilowatt hour		technosphere	Slaker	electricity, high voltage
electricity production, wind, <1MW turbine, onshore	0.238	NO	kilowatt hour		technosphere	ASU	electricity, high voltage
market for calcium carbonate, precipitated	0.020469597	RER	kilogram		technosphere
market for heat, district or industrial, natural gas	0	RoW	megajoule		technosphere
market for oxygen, liquid	0.336700783	RER	kilogram		technosphere
Activity	GtL (FT Process)
code	gtl_(ft_process)
location	NO
reference product	kerosene, synthetic
tag	production
unit	kilogram
worksheet name	ptl-FT-NO
Exchanges
name	amount	location	unit	type
Blending	2.3	NO	kilogram	technosphere
Construction GtL plant (FT process)	6.70E-12	NO	piece	technosphere
Activity	HT co electrolysis
code	ht_co_electrolysis
location	NO
reference product	syngas, 25 bar
unit	kilogram
worksheet name	ptl-FT-NO
Exchanges
name	amount	location	unit	type	reference product
CO2 production, DAC	1.38	NO	kilogram	technosphere	carbon dioxide, gaseous, 1 bar
Construction Balance of plant	3.40E-07	NO	piece	technosphere
Construction SOEC 150 kW	1.40E-06	NO	piece	technosphere
Construction electrolysis cell	0.002	NO	piece	technosphere
electricity production, wind, <1MW turbine, onshore	8.82	NO	kilowatt hour	technosphere	electricity, high voltage
market for water, decarbonised	1.13	RoW	kilogram	technosphere
Activity	Hydrogen Production (Electrolysis and compression)
code	hydrogen_production_(electrolysis_and_compression)
location	NO
reference product	hydrogen, gaseous, 25 bar
tag	production
unit	kilogram
worksheet name	ptl-FT-NO
Exchanges
name	amount	location	unit	type	reference product
Construction Compressor	3.42E-08	NO	piece	technosphere
Construction Electrolyser	2.31E-06	NO	piece	technosphere
electricity production, wind, <1MW turbine, onshore	57.3	NO	kilowatt hour	technosphere	electricity, high voltage
water production, deionised	11.1	Europe without Switzerland	kilogram	technosphere
Activity	PEI
code	pei
location	NO
reference product	polyethyleneimine
tag	production
unit	kilogram
worksheet name	ptl-FT-NO
Exchanges
name	amount	location	unit	type	comment
ethanol, from fermentation, to market for ethanol, vehicle grade	3.45	RoW	kilogram	technosphere
ethylene hydration	41.21	RER	kilogram	technosphere
hydrochloric acid production, from the reaction of hydrogen with chlorine	0.195	RER	kilogram	technosphere
market for heat, district or industrial, natural gas	7.475	Europe without Switzerland	megajoule	technosphere
market for monoethanolamine	1.975	GLO	kilogram	technosphere	Deutz.2021
market for spent solvent mixture	1.365	Europe without Switzerland	kilogram	technosphere
market group for electricity, low voltage	0.345	Europe without Switzerland	kilowatt hour	technosphere
sodium hydroxide to generic market for neutralising agent	2.59	GLO	kilogram	technosphere
sodium sulfate production, from natural sources	3.175	RER	kilogram	technosphere
sodium sulfate production, from natural sources	0.195	RER	kilogram	technosphere
sodium sulfate production, from natural sources	-4.595	RER	kilogram	technosphere
water production, deionised	14.56	Europe without Switzerland	kilogram	technosphere
Activity	gtl-NO, at plant
code	gtl fuel
comment	based on Forman et al. 2011 (10.1021/es202101b), converted to MJ, diesel as reference, energy based allocation
location	NO
reference product	kerosene, synthetic
tag	conversion
total_production	1718710000
unit	megajoule
worksheet name	ptl-FT-NO
Exchanges
name	amount	location	unit	categories	type
Carbon dioxide, fossil	0.017612046		kilogram	air	biosphere
Construction GtL plant (FT process)	6.70E-12	NO	piece		technosphere
market for natural gas	0.052007042	NO	cubic meter		technosphere
Activity	ptl-FT-blue-ATR-MDEA-NO, at plant
code	ptl-FT-blue-ATR-MDEA-NO, at plant
location	NO
reference product	kerosene, synthetic
tag	production
unit	megajoule
worksheet name	ptl-FT-NO
Exchanges
name	amount	location	unit	type
Construction GtL plant (FT process)	1.55E-13	NO	piece	technosphere
syngas-blue-atr	0.053364269	GLO	kilogram	technosphere
Activity	ptl-FT-blue-SMR-MDEA-NO, at plant
code	ptl-FT-blue-SMR-MDEA-NO, at plant
location	NO
reference product	kerosene, synthetic
tag	production
unit	megajoule
worksheet name	ptl-FT-NO
Exchanges
name	amount	location	unit	type
Construction GtL plant (FT process)	1.55E-13	NO	piece	technosphere
syngas-blue-smr	0.053364269	GLO	kilogram	technosphere
Activity	ptl-FT-green-PEM-NO, at plant
code	ptl-FT-green-PEM-NO, at plant
location	NO
reference product	kerosene, synthetic
tag	production
unit	megajoule
worksheet name	ptl-FT-NO
Exchanges
name	amount	location	unit	type
Blending	0.053364269	NO	kilogram	technosphere
Construction GtL plant (FT process)	1.55E-13	NO	piece	technosphere
Activity	ptl-FT-green-PEM-NO-CaCO3-capture, at plant
code	ptl-FT-green-PEM-NO-CaCO3-capture
location	NO
reference product	kerosene, synthetic
tag	production
unit	megajoule
worksheet name	ptl-FT-NO
Exchanges
name	amount	location	unit	type
Blending CaCO3-capture	0.053364269	NO	kilogram	technosphere
Construction GtL plant (FT process)	1.55E-13	NO	piece	technosphere
Activity	ptl-FT-green-SOC-NO, at plant
code	ptl-FT-green-SOC-NO, at plant
location	NO
reference product	kerosene, synthetic
tag	production
unit	megajoule
worksheet name	ptl-FT-NO
Exchanges
name	amount	location	unit	type
Construction GtL plant (FT process)	1.55E-13	NO	piece	technosphere
HT co electrolysis	0.053364269	NO	kilogram	technosphere
Activity	rGWS (CO production)
code	rgws_(co_production)
location	NO
reference product	carbon monoxide, gaseous, 25 bar
tag	conversion
unit	kilogram
worksheet name	ptl-FT-NO
Exchanges
name	amount	location	unit	type	reference product
CO2 compression, 1 to 25 bar	1	NO	kilogram	technosphere
CO2 production, DAC	1.57	NO	kilogram	technosphere	carbon dioxide, gaseous, 1 bar
Construction rGWS Reactor	1.93E-09	NO	piece	technosphere
Hydrogen Production (Electrolysis and compression)	0.07	NO	kilogram	technosphere
Activity	rGWS CaCO3
code	rgws_caco3
location	NO
reference product	carbon monoxide, gaseous, 25 bar
tag	production
unit	kilogram
worksheet name	ptl-FT-NO
Exchanges
name	amount	location	unit	type
CO2 compression, 1 to 25 bar	1	NO	kilogram	technosphere
Construction rGWS Reactor	1.93E-09	NO	piece	technosphere
DAC CaCO3 capture	1.57	NO	kilogram	technosphere
Hydrogen Production (Electrolysis and compression)	0.07	NO	kilogram	technosphere
Activity	syngas-blue-atr
code	syngas-blue-atr
location	GLO
reference product	syngas, 25 bar
tag	production
unit	kilogram
worksheet name	ptl-FT-NO
Exchanges
name	amount	location	unit	type	reference product
ATR_NG_HT+LT_+_CCS_(MDEA)_90_(average)	15.125	NO	megajoule	technosphere
rGWS (CO production)	0.875	NO	kilogram	technosphere	carbon monoxide, gaseous, 25 bar
Activity	syngas-blue-smr
code	syngas-blue-smr
location	GLO
reference product	syngas, 25 bar
tag	production
unit	kilogram
worksheet name	ptl-FT-NO
Exchanges
name	amount	location	unit	type	reference product
SMR_NG_+_CCS_(MDEA)_90_(lower_bound)	15.125	NO	megajoule	technosphere
rGWS (CO production)	0.875	NO	kilogram	technosphere	carbon monoxide, gaseous, 25 bar
