# Supplementary material for: Combining Fleetwide AviTeam Aviation Emission Modeling with LCA Perspectives for an Alternative Fuel Impact Assessment
Source: Environ Sci Technol. 2024 May 16;58(21):9135–46. doi: 10.1021/acs.est.3c08592 (PMC11137866; doi:10.1021/acs.est.3c08592)
Supplement: Supplementary file 1 — es3c08592_si_001.zip [file es3c08592_si_001.zip › refueling aircraft database.csv]

Database	refueling aircraft database
Activity	h2-blue-ATR-MDEA-NO_2019_no_normal, at aircraft
code	h2-blue-ATR-MDEA-NO_2019_no_normal, at aircraft
location	NO
reference product	liquefied hydrogen
unit	megajoule
Exchanges
name	amount	location	unit	type	tag	uncertainty_type
h2-blue-ATR-MDEA-NO_2019_no_normal, at airport	0.003006010015021099	NO	megajoule	technosphere	storage	1
h2-blue-ATR-MDEA-NO_2019_no_normal, at airport	1	NO	megajoule	technosphere		1
Activity	h2-blue-SMR-MDEA-NO_2019_no_normal, at aircraft
code	h2-blue-SMR-MDEA-NO_2019_no_normal, at aircraft
location	NO
reference product	liquefied hydrogen
unit	megajoule
Exchanges
name	amount	location	unit	type	tag	uncertainty_type
h2-blue-SMR-MDEA-NO_2019_no_normal, at airport	0.003006010015021099	NO	megajoule	technosphere	storage	1
h2-blue-SMR-MDEA-NO_2019_no_normal, at airport	1	NO	megajoule	technosphere		1
Activity	h2-green-PEM-NO, at aircraft
code	h2-green-PEM-NO, at aircraft
location	NO
reference product	liquefied hydrogen
unit	megajoule
Exchanges
name	amount	location	unit	type	tag	uncertainty_type
Hydrogen Production (Electrolysis and compression), liquefied	0.003006010015021099	NO	megajoule	technosphere	storage	1
Hydrogen Production (Electrolysis and compression), liquefied	1.003006010015021	NO	megajoule	technosphere	loss	1
