# Supplementary material for: Combining Fleetwide AviTeam Aviation Emission Modeling with LCA Perspectives for an Alternative Fuel Impact Assessment
Source: Environ Sci Technol. 2024 May 16;58(21):9135–46. doi: 10.1021/acs.est.3c08592 (PMC11137866; doi:10.1021/acs.est.3c08592)
Supplement: Supplementary file 1 — es3c08592_si_001.zip [file es3c08592_si_001.zip › transport foreground.csv]

Database	transport foreground
Activity	gtl-NO_2019_no_normal, at airport
code	gtl-NO_2019_no_normal_at_airport
location	NO
reference_product	gtl-NO, 2019
tag	transport
unit	megajoule
Exchanges
name	amount	location	unit	type
gtl-NO, at plant	1	NO	megajoule	technosphere
transport, freight, lorry >32 metric ton, EURO5, hydrogen, liquefied	0.009335006	NO	ton kilometer	technosphere
Activity	h2-blue-ATR-MDEA-NO_2019_no_normal, at airport
code	h2-blue-ATR-MDEA-NO_2019_no_normal_at_airport
location	NO
reference_product	h2-blue-ATR-MDEA-NO, 2019
tag	transport
unit	megajoule
Exchanges
name	amount	location	unit	type
ATR_NG_HT+LT_+_CCS_(MDEA)_90_(average), liquefied	1.005	NO	megajoule	technosphere
transport, freight, lorry >32 metric ton, EURO5, hydrogen, liquefied	0.003325114	NO	ton kilometer	technosphere
Activity	h2-blue-SMR-MDEA-NO_2019_no_normal, at airport
code	h2-blue-SMR-MDEA-NO_2019_no_normal_at_airport
location	NO
reference_product	h2-blue-SMR-MDEA-NO, 2019
tag	transport
unit	megajoule
Exchanges
name	amount	location	unit	type
SMR_NG_+_CCS_(MDEA)_90_(lower_bound), liquefied	1.005	NO	megajoule	technosphere
transport, freight, lorry >32 metric ton, EURO5, hydrogen, liquefied	0.003325114	NO	ton kilometer	technosphere
Activity	kerosene-NO_2019_no_normal, at airport
code	kerosene-NO_2019_no_normal_at_airport
location	NO
reference_product	kerosene-NO, 2019
tag	transport
unit	megajoule
Exchanges
name	amount	location	unit	type
kerosene production	1	NO	megajoule	technosphere
market for transport, freight, lorry >32 metric ton, EURO5	0.009335006	RER	ton kilometer	technosphere
Activity	ptl-FT-blue-ATR-MDEA-NO_2019_no_normal, at airport
code	ptl-FT-blue-ATR-MDEA-NO_2019_no_normal_at_airport
location	NO
reference_product	ptl-FT-blue-ATR-MDEA-NO, 2019
tag	transport
unit	megajoule
Exchanges
name	amount	location	unit	type
ptl-FT-blue-ATR-MDEA-NO, at plant	1	NO	megajoule	technosphere
transport, freight, lorry >32 metric ton, EURO5, hydrogen, liquefied	0.009335006	NO	ton kilometer	technosphere
Activity	ptl-FT-blue-SMR-MDEA-NO_2019_no_normal, at airport
code	ptl-FT-blue-SMR-MDEA-NO_2019_no_normal_at_airport
location	NO
reference_product	ptl-FT-blue-SMR-MDEA-NO, 2019
tag	transport
unit	megajoule
Exchanges
name	amount	location	unit	type
ptl-FT-blue-SMR-MDEA-NO, at plant	1	NO	megajoule	technosphere
transport, freight, lorry >32 metric ton, EURO5, hydrogen, liquefied	0.009335006	NO	ton kilometer	technosphere
Activity	ptl-FT-green-PEM-NO-CaCO3-capture_2019_no_normal, at airport
code	ptl-FT-green-PEM-NO-CaCO3-capture_2019_no_normal_at_airport
location	NO
reference_product	ptl-FT-green-PEM-NO-CaCO3-capture, 2019
tag	transport
unit	megajoule
Exchanges
name	amount	location	unit	type
ptl-FT-green-PEM-NO-CaCO3-capture, at plant	1	NO	megajoule	technosphere
transport, freight, lorry >32 metric ton, EURO5, hydrogen, liquefied	0.009335006	NO	ton kilometer	technosphere
Activity	ptl-FT-green-PEM-NO_2019_no_normal, at airport
code	ptl-FT-green-PEM-NO_2019_no_normal_at_airport
location	NO
reference_product	ptl-FT-green-PEM-NO, 2019
tag	transport
unit	megajoule
Exchanges
name	amount	location	unit	type
ptl-FT-green-PEM-NO, at plant	1	NO	megajoule	technosphere
transport, freight, lorry >32 metric ton, EURO5, hydrogen, liquefied	0.009335006	NO	ton kilometer	technosphere
Activity	ptl-FT-green-SOC-NO_2019_no_normal, at airport
code	ptl-FT-green-SOC-NO_2019_no_normal_at_airport
location	NO
reference_product	ptl-FT-green-SOC-NO, 2019
tag	transport
unit	megajoule
Exchanges
name	amount	location	unit	type
ptl-FT-green-SOC-NO, at plant	1	NO	megajoule	technosphere
transport, freight, lorry >32 metric ton, EURO5, hydrogen, liquefied	0.009335006	NO	ton kilometer	technosphere
Activity	transport, freight, lorry >32 metric ton, EURO5, hydrogen, liquefied
code	road_transport_hydrogen, liquefied
location	NO
reference_product	transport, freight, lorry >32 metric ton, EURO5
tag	transport
unit	ton kilometer
Exchanges
name	amount	location	unit	categories	type
Nitrogen oxides	0.000163762		kilogram	air	biosphere
ATR_NG_HT+LT_+_CCS_(MDEA)_90_(average), liquefied	0.8205188	NO	megajoule		technosphere
compare ecoinvent 3.8 cutoff	compare ecoinvent 3.8 cutoff	compare ecoinvent 3.8 cutoff	compare ecoinvent 3.8 cutoff	compare ecoinvent 3.8 cutoff	technosphere
compare ecoinvent 3.8 cutoff	compare ecoinvent 3.8 cutoff	compare ecoinvent 3.8 cutoff	compare ecoinvent 3.8 cutoff	compare ecoinvent 3.8 cutoff	technosphere
compare ecoinvent 3.8 cutoff	compare ecoinvent 3.8 cutoff	compare ecoinvent 3.8 cutoff	compare ecoinvent 3.8 cutoff	compare ecoinvent 3.8 cutoff	technosphere
compare ecoinvent 3.8 cutoff	compare ecoinvent 3.8 cutoff	compare ecoinvent 3.8 cutoff	compare ecoinvent 3.8 cutoff	compare ecoinvent 3.8 cutoff	technosphere
compare ecoinvent 3.8 cutoff	compare ecoinvent 3.8 cutoff	compare ecoinvent 3.8 cutoff	compare ecoinvent 3.8 cutoff	compare ecoinvent 3.8 cutoff	technosphere
compare ecoinvent 3.8 cutoff	compare ecoinvent 3.8 cutoff	compare ecoinvent 3.8 cutoff	compare ecoinvent 3.8 cutoff	compare ecoinvent 3.8 cutoff	technosphere
compare ecoinvent 3.8 cutoff	compare ecoinvent 3.8 cutoff	compare ecoinvent 3.8 cutoff	compare ecoinvent 3.8 cutoff	compare ecoinvent 3.8 cutoff	technosphere
