# Supplementary material for: Combining Fleetwide AviTeam Aviation Emission Modeling with LCA Perspectives for an Alternative Fuel Impact Assessment
Source: Environ Sci Technol. 2024 May 16;58(21):9135–46. doi: 10.1021/acs.est.3c08592 (PMC11137866; doi:10.1021/acs.est.3c08592)
Supplement: Supplementary file 2 — es3c08592_si_002.xlsx [file es3c08592_si_002.xlsx]

## Sheet: Overview
Supplementary material data 1 to publication:
authors	Klenner, Lund, Muri, Strømman
doi	https://doi.org/10.1021/acs.est.3c08592
year	2024

## Sheet: Figure_1_Cum_em
Flight distances [km]	FJF [in GgCO2eq]	PTL-W [in GgCO2eq]	LH2-W [in GgCO2eq]
[25, 50)	0.233965	0.139795	0.208206
[50, 75)	2.54799	1.4536	1.62836
[75, 100)	4.76989	2.70724	3.22621
[100, 125)	9.80693	5.45412	6.40858
[125, 150)	13.6834	7.47854	8.69442
[150, 175)	22.2443	11.9784	13.7643
[175, 200)	63.126	33.0245	35.4986
[200, 225)	99.2637	51.3673	55.2246
[225, 250)	111.175	57.3615	61.8519
[250, 275)	136.301	70.0682	76.932
[275, 300)	150.859	77.435	85.1023
[300, 325)	195.315	99.8361	108.136
[325, 350)	308.797	157.089	169.064
[350, 375)	595.072	300.174	306.508
[375, 400)	726.772	365.99	369.471
[400, 425)	831.355	418.123	418.899
[425, 450)	983.953	494.073	491.358
[450, 475)	1034.35	519.06	515.102
[475, 500)	1090.49	546.879	542.096
[500, 525)	1117.8	560.368	554.949
[525, 550)	1139.7	571.15	565.377
[550, 575)	1144.17	573.341	567.546
[575, 600)	1146.39	574.426	568.605
[600, 625)	1151.99	577.158	571.317
[625, 650)	1176.63	589.085	584.905
[650, 675)	1179.96	590.691	586.523
[675, 700)	1185.93	593.573	589.446
[700, 725)	1187.4	594.291	590.144
[725, 750)	1189.98	595.532	591.394
[750, 775)	1191.66	596.344	592.178
[775, 800)	1196	598.447	594.193
[800, 825)	1202.63	601.695	597.282
[825, 850)	1275.57	637.243	631.54
[850, 875)	1311.09	654.555	648.407
[875, 900)	1351.37	674.185	667.093
[900, 925)	1384.51	690.268	682.683
[925, 950)	1409.89	702.566	694.528
[950, 975)	1420.23	707.559	699.311
[975, 1000)	1466.71	730.046	720.96
[1000, 1025)	1478.15	735.593	726.25
[1025, 1050)	1484.78	738.789	729.284
[1050, 1075)	1498.28	745.331	735.527
[1075, 1100)	1519.72	755.72	745.44
[1100, 1125)	1536.49	763.853	754.688
[1125, 1150)	1623.06	805.82	793.355
[1150, 1175)	1657.43	822.464	809.175
[1175, 1200)	1695.4	840.826	826.641
[1200, 1225)	1716.17	850.859	836.199
[1225, 1250)	1721.23	853.287	838.697
[1250, 1275)	1753.47	868.793	853.453
[1275, 1300)	1765.99	874.82	859.192
[1300, 1325)	1774.02	878.681	862.878
[1325, 1350)	1780.65	881.878	865.929
[1350, 1375)	1783.3	883.159	867.338
[1375, 1400)	1796.09	889.338	873.069
[1400, 1425)	1805.04	893.649	877.182
[1425, 1450)	1816.83	899.307	882.589
[1450, 1475)	1818.08	899.909	883.161
[1475, 1500)	1822.36	901.949	885.111
[1500, 1525)	1825.63	903.499	886.596
[1525, 1550)	1828.58	904.893	887.934
[1550, 1575)	1830.25	905.679	888.684
[1575, 1600)	1831.22	906.14	889.118
[1600, 1625)	1832.81	906.892	889.837
[1625, 1650)	1834.35	907.614	890.511
[1650, 1675)	1836.71	908.728	891.581
[1675, 1700)	1837.65	909.17	892.002
[1700, 1725)	1839.77	910.16	892.946
[1725, 1750)	1844.55	912.402	895.083
[1750, 1775)	1845.69	912.932	895.585
[1775, 1800)	1848.08	914.058	896.66
[1800, 1825)	1851.8	915.802	898.316
[1825, 1850)	1853.15	916.437	898.933
[1850, 1875)	1854.75	917.183	899.657
[1875, 1900)	1856.25	917.885	900.318
[1900, 1925)	1858.2	918.8	901.191
[1925, 1950)	1859.4	919.363	901.728
[1950, 1975)	1860.38	919.824	902.168
[1975, 2000)	1861.83	920.506	902.816
[2000, 2025)	1881.11	929.786	911.7
[2025, 2050)	1884.68	931.476	913.313
[2050, 2075)	1889.76	933.891	915.622
[2075, 2100)	1891.27	934.601	916.284
[2100, 2125)	1891.59	934.757	916.429
[2125, 2150)	1892.25	935.068	916.725
[2150, 2175)	1892.86	935.352	916.997
Fleet average mitigation potential		0.505851	0.515549
Fleet total avoided emissions		957.504	975.859

## Sheet: Figure_1_FJF
binning	distance_km	seats	energy_mj	Contrail cirrus (O)	Fuel (A)	BC (O)	CO$_2$ (O)	CO (O)	H$_2$O (O)	NO$_x$ (O)	OC (O)	SO$_x$ (O)	mj/seat	skm	mj/skm	Airport+Aircraft (A)	x
[25, 50)	42.3876	33.5165	8.00898e+06	173.185	32.4761	0.522225	247.206	0.488132	9.63006	39.5779	-1.97139	-19.9016	151.809	3.67183e+06	2.18119	73.3063	37.5
[50, 75)	59.7861	41.0276	9.80812e+06	80.1859	15.0367	0.820275	114.458	9.05445	4.4588	15.6832	-0.912768	-9.21461	93.4546	6.53095e+06	1.50179	51.3562	62.5
[75, 100)	87.1609	41.0482	2.3072e+07	66.0018	12.3768	0.682412	94.2117	0.402829	3.67008	13.3864	-0.751308	-7.58464	112.101	1.82615e+07	1.26343	35.353	87.5
[100, 125)	110.504	37.9022	2.63875e+07	83.0741	15.5783	0.941447	118.581	0.212379	4.6194	17.833	-0.945645	-9.54651	179.511	2.19622e+07	1.20149	27.8855	112.5
[125, 150)	139.929	43.6852	5.92439e+07	59.4617	11.1504	0.86729	84.8762	0.091805	3.30641	11.986	-0.676861	-6.83308	159.783	4.867e+07	1.21726	22.0669	137.5
[150, 175)	165.641	80.7325	2.44998e+08	72.9333	13.6767	2.02063	104.109	0.339483	4.05551	16.9531	-0.830211	-8.38118	234.742	1.65283e+08	1.48229	18.6481	162.5
[175, 200)	189.744	68.8567	1.41836e+08	74.689	14.0059	1.55638	106.615	0.792087	4.15314	16.5248	-0.850196	-8.58293	276.419	9.4881e+07	1.49488	16.2975	187.5
[200, 225)	213.804	60.8635	1.70922e+08	68.0172	12.7548	1.398	97.0885	0.213225	3.78215	14.6041	-0.77425	-7.81624	282.743	1.22076e+08	1.40012	14.4832	212.5
[225, 250)	237.18	48.6657	1.18916e+08	63.569	11.9206	1.00483	90.7393	1.20853	3.5348	13.2741	-0.723615	-7.30507	292.563	1.03308e+08	1.15108	13.0745	237.5
[250, 275)	264.661	58.7484	1.4713e+08	57.9721	10.8711	1.07721	82.75	0.28372	3.22358	12.1308	-0.659905	-6.6619	298.669	1.30286e+08	1.12929	11.7316	262.5
[275, 300)	287.478	92.695	2.51207e+08	60.5751	11.3592	1.66639	86.4724	1.06623	3.36832	14.3642	-0.689535	-6.96102	339.191	1.99368e+08	1.26002	10.8119	287.5
[300, 325)	313.778	83.1955	3.41435e+08	58.4848	10.9672	1.38695	83.4855	1.48054	3.2521	14.0878	-0.665742	-6.72082	357.291	2.83206e+08	1.20561	9.91583	312.5
[325, 350)	336.709	117.17	7.30026e+08	65.0062	12.1901	1.84778	92.798	0.65565	3.61472	16.027	-0.739975	-7.47022	427.701	6.18949e+08	1.17946	9.25865	337.5
[350, 375)	362.654	136.894	1.81113e+09	65.202	12.2269	2.19219	93.0757	0.564863	3.62561	17.2856	-0.742204	-7.49273	460.339	1.39981e+09	1.29384	8.60843	362.5
[375, 400)	386.479	157.748	1.16709e+09	67.3086	12.6219	2.41407	96.0807	0.58391	3.74275	18.5626	-0.766184	-7.73481	506.391	9.0368e+08	1.29148	8.08817	387.5
[400, 425)	412.892	129.305	7.76682e+08	61.3132	11.4976	1.92978	87.5255	0.413462	3.40937	15.9194	-0.697937	-7.04584	492.089	6.27426e+08	1.23788	7.58658	412.5
[425, 450)	434.964	153.461	4.71109e+08	66.3546	12.443	2.28749	94.7203	0.88039	3.6897	17.8032	-0.755325	-7.62518	562.012	3.70348e+08	1.27207	7.20836	437.5
[450, 475)	464.869	154.541	3.51914e+08	64.7534	12.1427	2.11166	92.438	0.662239	3.60066	17.306	-0.737098	-7.44118	586.1	2.85092e+08	1.23439	6.75788	462.5
[475, 500)	483.659	124.209	3.45292e+08	57.1938	10.7251	1.63337	81.6521	0.498975	3.18031	14.6671	-0.651046	-6.57247	539.532	2.91892e+08	1.18294	6.50203	487.5
[500, 525)	511.941	132.391	1.56034e+08	65.8103	12.3409	1.86189	93.9588	0.559622	3.65943	16.6227	-0.749128	-7.56263	655.869	1.2358e+08	1.26262	6.15752	512.5
[525, 550)	535.141	136.36	6.28187e+07	66.6504	12.4985	1.86695	95.1691	1.43004	3.70615	16.5772	-0.758692	-7.65917	694.838	5.06858e+07	1.23937	5.90289	537.5
[550, 575)	557.396	96.6084	2.0916e+07	66.5303	12.4759	1.52744	94.9661	4.98705	3.69947	15.016	-0.757324	-7.64537	721.913	1.67336e+07	1.24994	5.6819	562.5
[575, 600)	592.381	86.7716	3.78736e+07	60.494	11.344	1.2222	86.3568	5.91928	3.36382	12.887	-0.688613	-6.95171	697.721	3.20955e+07	1.18003	5.35945	587.5
[600, 625)	612.702	67.507	1.11362e+08	56.3582	10.5684	0.956764	80.4466	0.512435	3.13384	12.073	-0.641534	-6.47644	670.937	9.73878e+07	1.14349	5.17579	612.5
[625, 650)	636.391	93.2736	6.65374e+07	67.6418	12.6844	1.27865	96.6283	0.327455	3.76127	14.8073	-0.769976	-7.7731	838.14	5.01525e+07	1.3267	5.00366	637.5
[650, 675)	657.029	71.6494	4.17137e+07	63.8157	11.9669	1.09702	91.0913	0.228249	3.54852	12.9179	-0.726424	-7.33342	816.329	3.36862e+07	1.2383	4.85197	662.5
[675, 700)	685.399	105.654	1.4908e+07	63.71	11.9471	1.23597	90.96	5.76064	3.54264	13.7337	-0.72522	-7.32127	850.692	1.33993e+07	1.1126	4.6591	687.5
[700, 725)	712.604	136.34	1.2188e+07	54.9036	10.2957	1.2077	78.3699	1.65687	3.05296	12.3311	-0.624976	-6.30928	762.124	1.20518e+07	1.01131	4.48389	712.5
[725, 750)	732.325	114.007	2.22855e+07	67.3842	12.6361	1.08195	96.185	0.371542	3.74695	14.6215	-0.767045	-7.7435	960.283	1.81457e+07	1.22814	4.37732	737.5
[750, 775)	761.638	153.899	1.12514e+07	59.7286	11.2005	1.40184	85.2572	11.702	3.32125	12.3726	-0.679899	-6.86375	885.088	1.02027e+07	1.10278	4.20111	762.5
[775, 800)	785.855	156.57	2.20589e+07	56.8835	10.6669	1.58749	80.476	0.307273	3.16305	13.9163	-0.647513	-6.5368	871.021	2.10382e+07	1.04852	4.08294	787.5
[800, 825)	815.317	147.75	3.03968e+08	51.8712	9.72703	1.30084	74.0448	0.415482	2.88434	12.8809	-0.590457	-5.96081	823.454	3.06612e+08	0.991376	3.93733	812.5
[825, 850)	839.053	150.245	3.31393e+08	52.6879	9.88018	1.25016	75.2081	0.659339	2.92975	13.0008	-0.599754	-6.05466	860.526	3.28864e+08	1.00769	3.82995	837.5
[850, 875)	863.02	168.302	2.65154e+08	50.3055	9.43343	1.23759	71.8066	0.283532	2.79728	12.9117	-0.572635	-5.78089	845.228	2.71475e+08	0.976718	3.7267	862.5
[875, 900)	887.916	163.241	2.27784e+08	50.0045	9.37698	1.15341	71.3769	0.811862	2.78054	12.4762	-0.569208	-5.74629	864.387	2.40235e+08	0.948173	3.63518	887.5
[900, 925)	910.779	141.071	2.08599e+08	50.3022	9.43281	1.01689	71.8019	0.53537	2.79709	11.7726	-0.572597	-5.78051	891.833	2.20283e+08	0.94696	3.54512	912.5
[925, 950)	938.051	155.827	1.52767e+08	48.6639	9.1256	0.877744	69.4808	0.287432	2.706	10.9145	-0.553949	-5.59225	888.522	1.7852e+08	0.855742	3.4545	937.5
[950, 975)	962.864	143.42	2.44213e+08	50.6073	9.49003	0.956719	72.2481	0.433081	2.81406	11.5536	-0.576071	-5.81557	948.693	2.66261e+08	0.917195	3.37191	962.5
[975, 1000)	988.038	143.257	1.14471e+08	50.5071	9.47123	1.03974	72.0943	0.267322	2.80849	11.8002	-0.574929	-5.80405	971.528	1.19157e+08	0.960674	3.28267	987.5
[1000, 1025)	1011.24	163.306	6.0293e+07	49.5696	9.29544	1.1015	70.7562	0.298717	2.75636	12.1417	-0.564259	-5.69632	975.995	6.35819e+07	0.948273	3.21081	1012.5
[1025, 1050)	1036.58	149.943	8.06707e+07	50.4827	9.46666	0.975547	72.0596	0.302655	2.80713	11.6721	-0.574652	-5.80125	1018.22	8.74254e+07	0.922738	3.14676	1037.5
[1050, 1075)	1062.29	168.597	1.24727e+08	48.0016	9.00139	1.0635	68.518	0.280135	2.66917	12.0257	-0.546409	-5.51613	992.79	1.34859e+08	0.924873	3.06488	1062.5
[1075, 1100)	1087.17	166.475	1.00238e+08	50.0332	9.38237	1.13278	71.4955	0.27581	2.78214	12.477	-0.569536	-5.7496	1060.19	1.04789e+08	0.956569	3.00031	1087.5
[1100, 1125)	1117.77	158.554	2.96934e+08	42.115	7.89751	0.859513	60.1153	0.239204	2.34184	10.3125	-0.479401	-4.83967	916.406	3.72152e+08	0.797885	2.92886	1112.5
[1125, 1150)	1134.76	166.26	4.72397e+08	48.9273	9.17499	1.13411	69.8394	0.278281	2.72064	12.2502	-0.556947	-5.62251	1081.07	5.03168e+08	0.938845	2.88197	1137.5
[1150, 1175)	1160.81	165.717	2.63625e+08	48.1661	9.03225	1.076	68.7668	0.263183	2.67832	12.0279	-0.548282	-5.53504	1088.78	2.82771e+08	0.932292	2.82085	1162.5
[1175, 1200)	1187.06	163.182	1.5708e+08	49.3445	9.25321	1.08064	70.4348	0.266076	2.74384	12.1655	-0.561696	-5.67045	1140.42	1.66392e+08	0.944032	2.76445	1187.5
[1200, 1225)	1216.4	129.765	1.28088e+08	45.6327	8.55717	0.896861	65.1366	0.426092	2.53744	10.6147	-0.519444	-5.24391	1080.3	1.42751e+08	0.897284	2.71383	1212.5
[1225, 1250)	1233.15	135.597	2.1845e+08	49.4381	9.27076	0.938828	70.5747	0.361439	2.74904	11.2213	-0.562761	-5.6812	1187.4	2.42745e+08	0.899913	2.67632	1237.5
[1250, 1275)	1262.68	148.742	8.38138e+07	50.042	9.38401	1.02717	71.4396	0.277212	2.78262	11.6865	-0.569635	-5.75061	1230.2	8.92297e+07	0.939303	2.61292	1262.5
[1275, 1300)	1286.62	162.739	5.61884e+07	51.469	9.65161	1.1125	73.4674	0.296618	2.86197	12.3618	-0.585879	-5.91459	1289.13	5.84158e+07	0.96187	2.56749	1287.5
[1300, 1325)	1310.84	167.349	3.34513e+07	49.7824	9.33534	1.07888	71.06	0.272311	2.76819	12.0681	-0.566681	-5.72078	1270.16	3.55471e+07	0.94104	2.52257	1312.5
[1325, 1350)	1337.13	175.012	1.44967e+07	48.3792	9.0722	1.10282	69.057	0.282472	2.69016	11.939	-0.550708	-5.55953	1259.36	1.54453e+07	0.938588	2.4737	1337.5
[1350, 1375)	1371.49	169.461	5.76292e+07	40.2182	7.54184	0.859742	57.408	0.160605	2.23637	10.0889	-0.45781	-4.62171	1073.26	7.41409e+07	0.777293	2.41729	1362.5
[1375, 1400)	1383.32	169.21	8.94222e+07	46.4114	8.7032	0.984582	66.2482	0.249809	2.58074	11.4088	-0.528308	-5.3334	1250.05	9.90111e+07	0.903152	2.39735	1387.5
[1400, 1425)	1411.74	167.668	5.9625e+07	48.1968	9.03799	1.04363	68.7966	0.254033	2.68002	11.7076	-0.548631	-5.53856	1324.76	6.36717e+07	0.936446	2.3531	1412.5
[1425, 1450)	1436.27	168.165	3.79828e+07	49.6517	9.31083	1.08269	70.8734	3.22966	2.76092	11.5903	-0.565193	-5.70576	1388.28	4.00945e+07	0.947332	2.31705	1437.5
[1450, 1475)	1460.18	167.826	2.39029e+07	52.3552	9.8178	1.19609	74.7705	0.29644	2.91125	12.0199	-0.595967	-6.01643	1489.46	2.35248e+07	1.01607	2.28185	1462.5
[1475, 1500)	1486.84	166.187	2.1261e+07	52.7834	9.89808	1.2616	75.3435	0.308699	2.93506	12.1009	-0.600841	-6.06563	1527.75	2.0755e+07	1.02438	2.24426	1487.5
[1500, 1525)	1513.19	163.188	1.96378e+07	63.3605	11.8815	1.52285	90.4415	5.75707	3.52321	13.3114	-0.721242	-7.28111	1866.3	1.63007e+07	1.20472	2.2109	1512.5
[1525, 1550)	1535.98	151.281	1.69588e+07	62.4053	11.7024	1.44617	89.0781	0.362552	3.4701	13.0106	-0.710369	-7.17135	1866.74	1.46361e+07	1.1587	2.18587	1537.5
[1550, 1575)	1562.83	155.958	1.28978e+07	61.2777	11.491	1.42931	87.4684	0.381109	3.40739	12.7218	-0.697533	-7.04176	1864.45	1.0968e+07	1.17595	2.14752	1562.5
[1575, 1600)	1583.48	166.046	8.07738e+06	66.215	12.4168	1.79008	94.516	0.381258	3.68194	14.0024	-0.753735	-7.60914	2040.89	6.31078e+06	1.27993	2.11949	1587.5
[1600, 1625)	1613.31	157.793	7.9266e+06	63.7939	11.9628	1.46023	91.0602	30.9036	3.54731	11.6068	-0.726176	-7.33092	2003.81	7.12853e+06	1.11196	2.09194	1612.5
[1625, 1650)	1634.7	145.948	1.54881e+07	73.2273	13.7318	1.70437	104.526	0.506793	4.07186	14.7449	-0.833558	-8.41497	2329.33	1.14605e+07	1.35144	2.06366	1637.5
[1650, 1675)	1663.72	160.468	1.36821e+07	70.0767	13.141	1.62368	100.028	0.40778	3.89667	14.8599	-0.797694	-8.05291	2268.6	1.0144e+07	1.34878	2.02788	1662.5
[1675, 1700)	1688.13	169.7	1.74739e+07	68.1143	12.773	1.91343	97.2271	0.399016	3.78755	13.766	-0.775355	-7.8274	2238.47	1.31779e+07	1.32601	1.99932	1687.5
[1700, 1725)	1713.83	169.7	19054033	76.4596	14.3379	2.10954	109.139	0.450859	4.2516	15.4555	-0.870352	-8.78641	2551.83	1.27968e+07	1.48897	1.97225	1712.5
[1725, 1750)	1736.55	162.392	1.88284e+07	75.1418	14.0908	1.73247	107.258	0.453489	4.17832	14.8236	-0.855351	-8.63497	2542.14	1.35331e+07	1.39129	1.9506	1737.5
[1750, 1775)	1760.86	160.468	1.53574e+07	74.274	13.9281	1.75089	106.02	0.439488	4.13007	15.4753	-0.845473	-8.53525	2547.13	1.07362e+07	1.43043	1.92678	1762.5
[1775, 1800)	1787.36	160.565	1.75545e+07	66.5374	12.4773	1.73514	94.9763	0.39755	3.69987	13.6466	-0.757406	-7.64619	2315.49	1.37756e+07	1.27431	1.90109	1787.5
[1800, 1825)	1811.71	161.727	1.36597e+07	72.8892	13.6684	1.92724	104.043	0.440024	4.05306	14.6405	-0.829709	-8.37611	2569.61	9.66881e+06	1.41276	1.8779	1812.5
[1825, 1850)	1838.16	160.859	1.46685e+07	70.1762	13.1596	1.65701	100.17	0.406541	3.9022	14.2089	-0.798826	-8.06434	2511.63	1.09394e+07	1.34089	1.85213	1837.5
[1850, 1875)	1863.93	160.304	1.11573e+07	70.4919	13.2188	1.71372	100.621	0.458028	3.91975	13.8262	-0.802419	-8.10061	2558.24	8.3665e+06	1.33357	1.83107	1862.5
[1875, 1900)	1889.54	159.677	1.33444e+07	66.7792	12.5226	1.56059	95.3214	0.424171	3.71331	13.1993	-0.760158	-7.67397	2456.56	1.05611e+07	1.26354	1.80904	1887.5
[1900, 1925)	1910.78	156.707	1.01123e+07	65.7884	12.3368	1.55231	93.9071	0.411574	3.65822	13.2704	-0.748879	-7.56012	2447.2	8.08557e+06	1.25067	1.79175	1912.5
[1925, 1950)	1935.69	169.7	9.67904e+06	65.8085	12.3406	1.50916	93.9358	0.391766	3.65934	13.7872	-0.749108	-7.56243	2479.83	7.55519e+06	1.28111	1.76833	1937.5
[1950, 1975)	1962.25	169.7	7.19721e+06	57.937	10.8645	1.41558	83.4065	0.344629	3.22163	12.0387	-0.659506	-6.65787	2232.18	6.32688e+06	1.13756	1.74701	1962.5
[1975, 2000)	1987.08	169.7	8.37813e+06	58.0203	10.8801	1.38132	82.8188	0.303281	3.22627	12.4095	-0.660454	-6.66744	2244.1	7.41858e+06	1.12934	1.72759	1987.5
[2000, 2025)	2019.6	157.658	1.3764e+08	31.4889	5.90489	0.611475	44.9476	0.4486	1.75097	7.40588	-0.358443	-3.61857	1238.05	2.33712e+08	0.588928	1.7237	2012.5
[2025, 2050)	2038.2	167.987	3.40237e+07	48.8786	9.16586	0.971276	69.7699	0.249348	2.71794	10.8668	-0.556393	-5.61692	1939.48	3.59519e+07	0.946368	1.68964	2037.5
[2050, 2075)	2058.78	163.961	1.7696e+07	54.2517	10.1734	0.927303	77.4395	0.320517	3.01671	12.2547	-0.617555	-6.23437	2175.2	1.89024e+07	0.936176	1.69326	2062.5
[2075, 2100)	2085.29	164.828	6.86219e+06	58.1741	10.909	1.24844	83.0383	0.314855	3.23482	12.2192	-0.662204	-6.68511	2361.02	6.18724e+06	1.10909	1.65642	2087.5
[2100, 2125)	2111.55	163.853	5.50511e+06	55.1028	10.333	1.30537	79.4112	0.341679	3.06403	11.5852	-0.627243	-6.33217	2286.84	5.18984e+06	1.06075	1.63846	2112.5
[2125, 2150)	2138.54	169.7	3.72907e+06	52.7794	9.89734	1.1428	75.3379	0.301605	2.93484	11.0521	-0.600796	-6.06518	2197.45	3.62911e+06	1.02755	1.61892	2137.5
[2150, 2175)	2162.28	169.7	2.6194e+06	52.3832	9.82305	1.15236	74.7724	0.325378	2.91281	10.7127	-0.596286	-6.01965	2205.07	2.56858e+06	1.01979	1.60327	2175

## Sheet: Figure_1_PtL
binning	distance_km	seats	energy_mj	Contrail cirrus (O)	Fuel (A)	BC (O)	CO$_2$ (O)	CO (O)	H$_2$O (O)	NO$_x$ (O)	OC (O)	SO$_x$ (O)	mj/seat	skm	mj/skm	Airport+Aircraft (A)	x
[25, 50)	42.3876	33.5165	8.00898e+06	100.447	-170.787	0.130556	247.206	0.439319	9.63006	39.5779	-0.492847	0	151.809	3.67183e+06	2.18119	73.3063	37.5
[50, 75)	59.7861	41.0276	9.80812e+06	46.5078	-79.0759	0.205069	114.458	8.149	4.4588	15.6832	-0.228192	0	93.4546	6.53095e+06	1.50179	51.3562	62.5
[75, 100)	87.1609	41.0482	2.3072e+07	38.281	-65.0882	0.170603	94.2117	0.362546	3.67008	13.3864	-0.187827	0	112.101	1.82615e+07	1.26343	35.353	87.5
[100, 125)	110.504	37.9022	2.63875e+07	48.183	-81.9242	0.235362	118.581	0.191141	4.6194	17.833	-0.236411	0	179.511	2.19622e+07	1.20149	27.8855	112.5
[125, 150)	139.929	43.6852	5.92439e+07	34.4878	-58.6386	0.216822	84.8762	0.082625	3.30641	11.986	-0.169215	0	159.783	4.867e+07	1.21726	22.0669	137.5
[150, 175)	165.641	80.7325	2.44998e+08	42.3013	-71.9238	0.505158	104.109	0.305534	4.05551	16.9531	-0.207553	0	234.742	1.65283e+08	1.48229	18.6481	162.5
[175, 200)	189.744	68.8567	1.41836e+08	43.3196	-73.6551	0.389096	106.615	0.712879	4.15314	16.5248	-0.212549	0	276.419	9.4881e+07	1.49488	16.2975	187.5
[200, 225)	213.804	60.8635	1.70922e+08	39.45	-67.0757	0.349499	97.0885	0.191902	3.78215	14.6041	-0.193563	0	282.743	1.22076e+08	1.40012	14.4832	212.5
[225, 250)	237.18	48.6657	1.18916e+08	36.87	-62.6891	0.251207	90.7393	1.08768	3.5348	13.2741	-0.180904	0	292.563	1.03308e+08	1.15108	13.0745	237.5
[250, 275)	264.661	58.7484	1.4713e+08	33.6238	-57.1696	0.269301	82.75	0.255348	3.22358	12.1308	-0.164976	0	298.669	1.30286e+08	1.12929	11.7316	262.5
[275, 300)	287.478	92.695	2.51207e+08	35.1335	-59.7366	0.416597	86.4724	0.959608	3.36832	14.3642	-0.172384	0	339.191	1.99368e+08	1.26002	10.8119	287.5
[300, 325)	313.778	83.1955	3.41435e+08	33.9212	-57.6753	0.346737	83.4855	1.33249	3.2521	14.0878	-0.166435	0	357.291	2.83206e+08	1.20561	9.91583	312.5
[325, 350)	336.709	117.17	7.30026e+08	37.7036	-64.1063	0.461946	92.798	0.590085	3.61472	16.027	-0.184994	0	427.701	6.18949e+08	1.17946	9.25865	337.5
[350, 375)	362.654	136.894	1.81113e+09	37.8172	-64.2995	0.548048	93.0757	0.508376	3.62561	17.2856	-0.185551	0	460.339	1.39981e+09	1.29384	8.60843	362.5
[375, 400)	386.479	157.748	1.16709e+09	39.039	-66.3769	0.603519	96.0807	0.525519	3.74275	18.5626	-0.191546	0	506.391	9.0368e+08	1.29148	8.08817	387.5
[400, 425)	412.892	129.305	7.76682e+08	35.5617	-60.4645	0.482446	87.5255	0.372116	3.40937	15.9194	-0.174484	0	492.089	6.27426e+08	1.23788	7.58658	412.5
[425, 450)	434.964	153.461	4.71109e+08	38.4857	-65.4361	0.571873	94.7203	0.792351	3.6897	17.8032	-0.188831	0	562.012	3.70348e+08	1.27207	7.20836	437.5
[450, 475)	464.869	154.541	3.51914e+08	37.557	-63.8571	0.527915	92.438	0.596015	3.60066	17.306	-0.184274	0	586.1	2.85092e+08	1.23439	6.75788	462.5
[475, 500)	483.659	124.209	3.45292e+08	33.1724	-56.4021	0.408342	81.6521	0.449078	3.18031	14.6671	-0.162762	0	539.532	2.91892e+08	1.18294	6.50203	487.5
[500, 525)	511.941	132.391	1.56034e+08	38.1699	-64.8993	0.465471	93.9588	0.50366	3.65943	16.6227	-0.187282	0	655.869	1.2358e+08	1.26262	6.15752	512.5
[525, 550)	535.141	136.36	6.28187e+07	38.6572	-65.7278	0.466737	95.1691	1.28704	3.70615	16.5772	-0.189673	0	694.838	5.06858e+07	1.23937	5.90289	537.5
[550, 575)	557.396	96.6084	2.0916e+07	38.5876	-65.6094	0.381861	94.9661	4.48834	3.69947	15.016	-0.189331	0	721.913	1.67336e+07	1.24994	5.6819	562.5
[575, 600)	592.381	86.7716	3.78736e+07	35.0865	-59.6567	0.305549	86.3568	5.32735	3.36382	12.887	-0.172153	0	697.721	3.20955e+07	1.18003	5.35945	587.5
[600, 625)	612.702	67.507	1.11362e+08	32.6878	-55.5781	0.239191	80.4466	0.461191	3.13384	12.073	-0.160383	0	670.937	9.73878e+07	1.14349	5.17579	612.5
[625, 650)	636.391	93.2736	6.65374e+07	39.2322	-66.7055	0.319662	96.6283	0.294709	3.76127	14.8073	-0.192494	0	838.14	5.01525e+07	1.3267	5.00366	637.5
[650, 675)	657.029	71.6494	4.17137e+07	37.0131	-62.9324	0.274255	91.0913	0.205424	3.54852	12.9179	-0.181606	0	816.329	3.36862e+07	1.2383	4.85197	662.5
[675, 700)	685.399	105.654	1.4908e+07	36.9518	-62.8281	0.308993	90.96	5.18457	3.54264	13.7337	-0.181305	0	850.692	1.33993e+07	1.1126	4.6591	687.5
[700, 725)	712.604	136.34	1.2188e+07	31.8441	-54.1436	0.301924	78.3699	1.49118	3.05296	12.3311	-0.156244	0	762.124	1.20518e+07	1.01131	4.48389	712.5
[725, 750)	732.325	114.007	2.22855e+07	39.0829	-66.4515	0.270487	96.185	0.334388	3.74695	14.6215	-0.191761	0	960.283	1.81457e+07	1.22814	4.37732	737.5
[750, 775)	761.638	153.899	1.12514e+07	34.6426	-58.9018	0.35046	85.2572	10.5318	3.32125	12.3726	-0.169975	0	885.088	1.02027e+07	1.10278	4.20111	762.5
[775, 800)	785.855	156.57	2.20589e+07	32.9924	-56.0961	0.396871	80.476	0.276546	3.16305	13.9163	-0.161878	0	871.021	2.10382e+07	1.04852	4.08294	787.5
[800, 825)	815.317	147.75	3.03968e+08	30.0853	-51.1532	0.325211	74.0448	0.373934	2.88434	12.8809	-0.147614	0	823.454	3.06612e+08	0.991376	3.93733	812.5
[825, 850)	839.053	150.245	3.31393e+08	30.559	-51.9586	0.31254	75.2081	0.593405	2.92975	13.0008	-0.149939	0	860.526	3.28864e+08	1.00769	3.82995	837.5
[850, 875)	863.02	168.302	2.65154e+08	29.1772	-49.6092	0.309398	71.8066	0.255178	2.79728	12.9117	-0.143159	0	845.228	2.71475e+08	0.976718	3.7267	862.5
[875, 900)	887.916	163.241	2.27784e+08	29.0026	-49.3123	0.288351	71.3769	0.730676	2.78054	12.4762	-0.142302	0	864.387	2.40235e+08	0.948173	3.63518	887.5
[900, 925)	910.779	141.071	2.08599e+08	29.1753	-49.6059	0.254221	71.8019	0.481833	2.79709	11.7726	-0.143149	0	891.833	2.20283e+08	0.94696	3.54512	912.5
[925, 950)	938.051	155.827	1.52767e+08	28.2251	-47.9903	0.219436	69.4808	0.258689	2.706	10.9145	-0.138487	0	888.522	1.7852e+08	0.855742	3.4545	937.5
[950, 975)	962.864	143.42	2.44213e+08	29.3523	-49.9068	0.23918	72.2481	0.389773	2.81406	11.5536	-0.144018	0	948.693	2.66261e+08	0.917195	3.37191	962.5
[975, 1000)	988.038	143.257	1.14471e+08	29.2941	-49.8079	0.259935	72.0943	0.24059	2.80849	11.8002	-0.143732	0	971.528	1.19157e+08	0.960674	3.28267	987.5
[1000, 1025)	1011.24	163.306	6.0293e+07	28.7504	-48.8835	0.275375	70.7562	0.268845	2.75636	12.1417	-0.141065	0	975.995	6.35819e+07	0.948273	3.21081	1012.5
[1025, 1050)	1036.58	149.943	8.06707e+07	29.28	-49.7839	0.243887	72.0596	0.272389	2.80713	11.6721	-0.143663	0	1018.22	8.74254e+07	0.922738	3.14676	1037.5
[1050, 1075)	1062.29	168.597	1.24727e+08	27.8409	-47.3371	0.265874	68.518	0.252121	2.66917	12.0257	-0.136602	0	992.79	1.34859e+08	0.924873	3.06488	1062.5
[1075, 1100)	1087.17	166.475	1.00238e+08	29.0193	-49.3407	0.283195	71.4955	0.248229	2.78214	12.477	-0.142384	0	1060.19	1.04789e+08	0.956569	3.00031	1087.5
[1100, 1125)	1117.77	158.554	2.96934e+08	24.4267	-41.532	0.214878	60.1153	0.215284	2.34184	10.3125	-0.11985	0	916.406	3.72152e+08	0.797885	2.92886	1112.5
[1125, 1150)	1134.76	166.26	4.72397e+08	28.3778	-48.25	0.283529	69.8394	0.250452	2.72064	12.2502	-0.139237	0	1081.07	5.03168e+08	0.938845	2.88197	1137.5
[1150, 1175)	1160.81	165.717	2.63625e+08	27.9364	-47.4994	0.269	68.7668	0.236865	2.67832	12.0279	-0.137071	0	1088.78	2.82771e+08	0.932292	2.82085	1162.5
[1175, 1200)	1187.06	163.182	1.5708e+08	28.6198	-48.6614	0.270159	70.4348	0.239468	2.74384	12.1655	-0.140424	0	1140.42	1.66392e+08	0.944032	2.76445	1187.5
[1200, 1225)	1216.4	129.765	1.28088e+08	26.467	-45.001	0.224215	65.1366	0.383483	2.53744	10.6147	-0.129861	0	1080.3	1.42751e+08	0.897284	2.71383	1212.5
[1225, 1250)	1233.15	135.597	2.1845e+08	28.6741	-48.7537	0.234707	70.5747	0.325295	2.74904	11.2213	-0.14069	0	1187.4	2.42745e+08	0.899913	2.67632	1237.5
[1250, 1275)	1262.68	148.742	8.38138e+07	29.0244	-49.3493	0.256792	71.4396	0.249491	2.78262	11.6865	-0.142409	0	1230.2	8.92297e+07	0.939303	2.61292	1262.5
[1275, 1300)	1286.62	162.739	5.61884e+07	29.852	-50.7565	0.278125	73.4674	0.266956	2.86197	12.3618	-0.14647	0	1289.13	5.84158e+07	0.96187	2.56749	1287.5
[1300, 1325)	1310.84	167.349	3.34513e+07	28.8738	-49.0933	0.26972	71.06	0.24508	2.76819	12.0681	-0.14167	0	1270.16	3.55471e+07	0.94104	2.52257	1312.5
[1325, 1350)	1337.13	175.012	1.44967e+07	28.0599	-47.7095	0.275706	69.057	0.254225	2.69016	11.939	-0.137677	0	1259.36	1.54453e+07	0.938588	2.4737	1337.5
[1350, 1375)	1371.49	169.461	5.76292e+07	23.3266	-39.6615	0.214935	57.408	0.144545	2.23637	10.0889	-0.114453	0	1073.26	7.41409e+07	0.777293	2.41729	1362.5
[1375, 1400)	1383.32	169.21	8.94222e+07	26.9186	-45.769	0.246145	66.2482	0.224828	2.58074	11.4088	-0.132077	0	1250.05	9.90111e+07	0.903152	2.39735	1387.5
[1400, 1425)	1411.74	167.668	5.9625e+07	27.9541	-47.5296	0.260907	68.7966	0.22863	2.68002	11.7076	-0.137158	0	1324.76	6.36717e+07	0.936446	2.3531	1412.5
[1425, 1450)	1436.27	168.165	3.79828e+07	28.798	-48.9644	0.270674	70.8734	2.90669	2.76092	11.5903	-0.141298	0	1388.28	4.00945e+07	0.947332	2.31705	1437.5
[1450, 1475)	1460.18	167.826	2.39029e+07	30.366	-51.6305	0.299021	74.7705	0.266796	2.91125	12.0199	-0.148992	0	1489.46	2.35248e+07	1.01607	2.28185	1462.5
[1475, 1500)	1486.84	166.187	2.1261e+07	30.6144	-52.0527	0.315401	75.3435	0.277829	2.93506	12.1009	-0.15021	0	1527.75	2.0755e+07	1.02438	2.24426	1487.5
[1500, 1525)	1513.19	163.188	1.96378e+07	36.7491	-62.4834	0.380712	90.4415	5.18137	3.52321	13.3114	-0.180311	0	1866.3	1.63007e+07	1.20472	2.2109	1512.5
[1525, 1550)	1535.98	151.281	1.69588e+07	36.1951	-61.5415	0.361543	89.0781	0.326297	3.4701	13.0106	-0.177592	0	1866.74	1.46361e+07	1.1587	2.18587	1537.5
[1550, 1575)	1562.83	155.958	1.28978e+07	35.5411	-60.4295	0.357329	87.4684	0.342998	3.40739	12.7218	-0.174383	0	1864.45	1.0968e+07	1.17595	2.14752	1562.5
[1575, 1600)	1583.48	166.046	8.07738e+06	38.4047	-65.2984	0.447521	94.516	0.343132	3.68194	14.0024	-0.188434	0	2040.89	6.31078e+06	1.27993	2.11949	1587.5
[1600, 1625)	1613.31	157.793	7.9266e+06	37.0005	-62.9109	0.365057	91.0602	27.8133	3.54731	11.6068	-0.181544	0	2003.81	7.12853e+06	1.11196	2.09194	1612.5
[1625, 1650)	1634.7	145.948	1.54881e+07	42.4719	-72.2137	0.426092	104.526	0.456114	4.07186	14.7449	-0.208389	0	2329.33	1.14605e+07	1.35144	2.06366	1637.5
[1650, 1675)	1663.72	160.468	1.36821e+07	40.6445	-69.1067	0.40592	100.028	0.367002	3.89667	14.8599	-0.199423	0	2268.6	1.0144e+07	1.34878	2.02788	1662.5
[1675, 1700)	1688.13	169.7	1.74739e+07	39.5063	-67.1714	0.478358	97.2271	0.359114	3.78755	13.766	-0.193839	0	2238.47	1.31779e+07	1.32601	1.99932	1687.5
[1700, 1725)	1713.83	169.7	19054033	44.3466	-75.4013	0.527385	109.139	0.405773	4.2516	15.4555	-0.217588	0	2551.83	1.27968e+07	1.48897	1.97225	1712.5
[1725, 1750)	1736.55	162.392	1.88284e+07	43.5823	-74.1017	0.433117	107.258	0.40814	4.17832	14.8236	-0.213838	0	2542.14	1.35331e+07	1.39129	1.9506	1737.5
[1750, 1775)	1760.86	160.468	1.53574e+07	43.0789	-73.2459	0.437723	106.02	0.395539	4.13007	15.4753	-0.211368	0	2547.13	1.07362e+07	1.43043	1.92678	1762.5
[1775, 1800)	1787.36	160.565	1.75545e+07	38.5917	-65.6164	0.433785	94.9763	0.357795	3.69987	13.6466	-0.189351	0	2315.49	1.37756e+07	1.27431	1.90109	1787.5
[1800, 1825)	1811.71	161.727	1.36597e+07	42.2757	-71.8803	0.481809	104.043	0.396022	4.05306	14.6405	-0.207427	0	2569.61	9.66881e+06	1.41276	1.8779	1812.5
[1825, 1850)	1838.16	160.859	1.46685e+07	40.7022	-69.2048	0.414252	100.17	0.365887	3.9022	14.2089	-0.199707	0	2511.63	1.09394e+07	1.34089	1.85213	1837.5
[1850, 1875)	1863.93	160.304	1.11573e+07	40.8853	-69.5161	0.428431	100.621	0.412225	3.91975	13.8262	-0.200605	0	2558.24	8.3665e+06	1.33357	1.83107	1862.5
[1875, 1900)	1889.54	159.677	1.33444e+07	38.7319	-65.8548	0.390149	95.3214	0.381754	3.71331	13.1993	-0.190039	0	2456.56	1.05611e+07	1.26354	1.80904	1887.5
[1900, 1925)	1910.78	156.707	1.01123e+07	38.1573	-64.8778	0.388077	93.9071	0.370417	3.65822	13.2704	-0.18722	0	2447.2	8.08557e+06	1.25067	1.79175	1912.5
[1925, 1950)	1935.69	169.7	9.67904e+06	38.169	-64.8976	0.377289	93.9358	0.352589	3.65934	13.7872	-0.187277	0	2479.83	7.55519e+06	1.28111	1.76833	1937.5
[1950, 1975)	1962.25	169.7	7.19721e+06	33.6035	-57.135	0.353896	83.4065	0.310166	3.22163	12.0387	-0.164876	0	2232.18	6.32688e+06	1.13756	1.74701	1962.5
[1975, 2000)	1987.08	169.7	8.37813e+06	33.6518	-57.2172	0.345329	82.8188	0.272953	3.22627	12.4095	-0.165114	0	2244.1	7.41858e+06	1.12934	1.72759	1987.5
[2000, 2025)	2019.6	157.658	1.3764e+08	18.2636	-31.053	0.152869	44.9476	0.40374	1.75097	7.40588	-0.089611	0	1238.05	2.33712e+08	0.588928	1.7237	2012.5
[2025, 2050)	2038.2	167.987	3.40237e+07	28.3496	-48.202	0.242819	69.7699	0.224413	2.71794	10.8668	-0.139098	0	1939.48	3.59519e+07	0.946368	1.68964	2037.5
[2050, 2075)	2058.78	163.961	1.7696e+07	31.466	-53.5007	0.231826	77.4395	0.288465	3.01671	12.2547	-0.154389	0	2175.2	1.89024e+07	0.936176	1.69326	2062.5
[2075, 2100)	2085.29	164.828	6.86219e+06	33.741	-57.3688	0.312109	83.0383	0.283369	3.23482	12.2192	-0.165551	0	2361.02	6.18724e+06	1.10909	1.65642	2087.5
[2100, 2125)	2111.55	163.853	5.50511e+06	31.9596	-54.34	0.326342	79.4112	0.307511	3.06403	11.5852	-0.156811	0	2286.84	5.18984e+06	1.06075	1.63846	2112.5
[2125, 2150)	2138.54	169.7	3.72907e+06	30.6121	-52.0488	0.285699	75.3379	0.271445	2.93484	11.0521	-0.150199	0	2197.45	3.62911e+06	1.02755	1.61892	2137.5
[2150, 2175)	2162.28	169.7	2.6194e+06	30.3823	-51.6581	0.288091	74.7724	0.29284	2.91281	10.7127	-0.149072	0	2205.07	2.56858e+06	1.01979	1.60327	2175

## Sheet: Figure_1_LH2
binning	distance_km	seats	energy_mj	Contrail cirrus (O)	Fuel (A)	BC (O)	CO$_2$ (O)	CO (O)	H$_2$O (O)	NO$_x$ (O)	OC (O)	SO$_x$ (O)	mj/seat	skm	mj/skm	Airport+Aircraft (A)	x
[25, 50)	42.3876	33.5165	1.01373e+07	181.393	35.2973	0	0	0	30.8529	13.9288	0	0	184.48	3.67183e+06	2.76082	73.3577	37.5
[50, 75)	59.7861	41.0276	1.29482e+07	90.7705	17.663	0	0	0	15.439	6.60993	0	0	124.143	6.53095e+06	1.98259	51.4099	62.5
[75, 100)	87.1609	41.0482	3.14951e+07	74.1804	14.4348	0	0	0	12.6172	5.77646	0	0	147.775	1.82615e+07	1.72467	35.405	87.5
[100, 125)	110.504	37.9022	3.35052e+07	87.2229	16.9727	0	0	0	14.8356	6.66947	0	0	221.504	2.19622e+07	1.52558	27.9353	112.5
[125, 150)	139.929	43.6852	7.03984e+07	60.6693	11.8056	0	0	0	10.3191	4.83652	0	0	191.529	4.867e+07	1.44644	22.1118	137.5
[150, 175)	165.641	80.7325	2.71157e+08	74.6485	14.5259	0	0	0	12.6968	7.00905	0	0	281.791	1.65283e+08	1.64056	18.6907	162.5
[175, 200)	189.744	68.8567	1.66614e+08	80.434	15.6517	0	0	0	13.6809	7.03251	0	0	348.503	9.4881e+07	1.75603	16.3469	187.5
[200, 225)	213.804	60.8635	1.98924e+08	70.8011	13.7772	0	0	0	12.0424	5.98862	0	0	346.185	1.22076e+08	1.6295	14.5289	212.5
[225, 250)	237.18	48.6657	1.64243e+08	75.671	14.7248	0	0	0	12.8707	5.79711	0	0	408.797	1.03308e+08	1.58983	13.1352	237.5
[250, 275)	264.661	58.7484	1.70676e+08	59.8066	11.6378	0	0	0	10.1724	4.96274	0	0	362.034	1.30286e+08	1.31002	11.7799	262.5
[275, 300)	287.478	92.695	2.68271e+08	59.2675	11.5329	0	0	0	10.0807	5.94369	0	0	389.68	1.99368e+08	1.34561	10.8497	287.5
[300, 325)	313.778	83.1955	4.36497e+08	74.6081	14.518	0	0	0	12.69	6.80709	0	0	536.015	2.83206e+08	1.54127	9.98394	312.5
[325, 350)	336.709	117.17	7.76171e+08	62.9522	12.2499	0	0	0	10.7074	6.635	0	0	486.374	6.18949e+08	1.25402	9.29454	337.5
[350, 375)	362.654	136.894	1.8562e+09	58.8244	11.4466	0	0	0	10.0053	7.13337	0	0	488.005	1.39981e+09	1.32604	8.63251	362.5
[375, 400)	386.479	157.748	1.18298e+09	59.1102	11.5023	0	0	0	10.054	7.64905	0	0	522.229	9.0368e+08	1.30907	8.10741	387.5
[400, 425)	412.892	129.305	7.95993e+08	55.5762	10.8146	0	0	0	9.45287	6.54289	0	0	524.224	6.27426e+08	1.26866	7.61363	412.5
[425, 450)	434.964	153.461	4.7549e+08	57.8262	11.2524	0	0	0	9.83555	7.26087	0	0	575.35	3.70348e+08	1.2839	7.22746	437.5
[450, 475)	464.869	154.541	3.562e+08	56.9018	11.0725	0	0	0	9.67833	7.08154	0	0	604.873	2.85092e+08	1.24942	6.77747	462.5
[475, 500)	483.659	124.209	3.59543e+08	53.9116	10.4907	0	0	0	9.16974	6.09482	0	0	596.894	2.91892e+08	1.23177	6.5371	487.5
[500, 525)	511.941	132.391	1.60769e+08	60.6206	11.7962	0	0	0	10.3109	6.74029	0	0	709.893	1.2358e+08	1.30094	6.1839	512.5
[525, 550)	535.141	136.36	6.40632e+07	60.2901	11.7318	0	0	0	10.2546	6.59848	0	0	738.409	5.06858e+07	1.26393	5.93067	537.5
[550, 575)	557.396	96.6084	2.25751e+07	67.6068	13.1556	0	0	0	11.4991	5.98294	0	0	860.959	1.67336e+07	1.34909	5.72582	562.5
[575, 600)	592.385	86.7568	3.99014e+07	59.2604	11.5315	0	0	0	10.0795	4.94217	0	0	802.367	3.21416e+07	1.24143	5.39379	587.5
[600, 625)	612.702	67.507	1.46368e+08	69.7019	13.5633	0	0	0	11.8555	5.48947	0	0	974.53	9.73878e+07	1.50294	5.24169	612.5
[625, 650)	636.391	93.2736	6.81065e+07	60.4619	11.7653	0	0	0	10.2839	5.23481	0	0	880.139	5.01525e+07	1.35799	5.02757	637.5
[650, 675)	657.029	71.6494	4.36546e+07	58.6656	11.4157	0	0	0	9.97833	4.67492	0	0	881.474	3.36862e+07	1.29592	4.88354	662.5
[675, 700)	685.399	105.654	1.66876e+07	71.0719	13.8299	0	0	0	12.0885	5.72068	0	0	1114.09	1.33993e+07	1.2454	4.70164	687.5
[700, 725)	712.604	136.34	1.24762e+07	50.9722	9.91868	0	0	0	8.66977	4.8674	0	0	830.991	1.20518e+07	1.03521	4.51099	712.5
[725, 750)	732.325	114.007	2.33998e+07	61.9443	12.0537	0	0	0	10.536	5.36049	0	0	1036.68	1.81457e+07	1.28955	4.3943	737.5
[750, 775)	761.638	153.899	1.13293e+07	59.9467	11.665	0	0	0	10.1962	4.86342	0	0	1041.31	1.02027e+07	1.11042	4.22494	762.5
[775, 800)	785.855	156.57	2.22681e+07	50.0738	9.74386	0	0	0	8.51697	5.52659	0	0	900.472	2.10382e+07	1.05846	4.106	787.5
[800, 825)	815.317	147.75	3.12795e+08	47.5926	9.26105	0	0	0	8.09495	5.32098	0	0	887.572	3.06612e+08	1.02016	3.9619	812.5
[825, 850)	839.053	150.245	3.39511e+08	47.9817	9.33676	0	0	0	8.16113	5.32928	0	0	920.958	3.28864e+08	1.03237	3.85281	837.5
[850, 875)	863.02	168.302	2.66836e+08	43.1304	8.39274	0	0	0	7.33597	5.27119	0	0	851.174	2.71475e+08	0.982911	3.74331	862.5
[875, 900)	887.916	163.241	2.29083e+08	43.6126	8.48657	0	0	0	7.41799	5.03956	0	0	885.635	2.40235e+08	0.953578	3.65574	887.5
[900, 925)	910.779	141.071	2.13916e+08	45.9754	8.94635	0	0	0	7.81987	4.73286	0	0	957.29	2.20283e+08	0.971094	3.58515	912.5
[925, 950)	938.051	155.827	1.53452e+08	43.9315	8.54862	0	0	0	7.47223	4.35311	0	0	941.895	1.7852e+08	0.85958	3.48004	937.5
[950, 975)	962.864	143.42	2.43868e+08	43.5093	8.46648	0	0	0	7.40043	4.36016	0	0	957.974	2.66261e+08	0.915899	3.39143	962.5
[975, 1000)	988.038	143.257	1.19188e+08	48.0173	9.34369	0	0	0	8.16719	4.94642	0	0	1085	1.19157e+08	1.00026	3.32082	987.5
[1000, 1025)	1011.24	163.306	6.05787e+07	42.68	8.30509	0	0	0	7.25936	4.87961	0	0	987.055	6.35819e+07	0.952767	3.2335	1012.5
[1025, 1050)	1036.58	149.943	8.0686e+07	43.7017	8.50391	0	0	0	7.43315	4.51254	0	0	1035.51	8.74254e+07	0.922913	3.16465	1037.5
[1050, 1075)	1062.29	168.597	1.25568e+08	41.265	8.02975	0	0	0	7.01869	4.89246	0	0	1002.46	1.34859e+08	0.93111	3.08263	1062.5
[1075, 1100)	1087.17	166.475	1.00835e+08	43.0843	8.38377	0	0	0	7.32814	5.04861	0	0	1072.34	1.04789e+08	0.962265	3.01824	1087.5
[1100, 1125)	1117.77	158.554	3.00839e+08	37.1857	7.23596	0	0	0	6.32485	4.1673	0	0	950.421	3.72152e+08	0.808378	2.94877	1112.5
[1125, 1150)	1134.76	166.26	4.74553e+08	41.9508	8.16321	0	0	0	7.13534	4.93687	0	0	1088.74	5.03168e+08	0.943129	2.89915	1137.5
[1150, 1175)	1160.81	165.717	2.64826e+08	41.196	8.01633	0	0	0	7.00696	4.85536	0	0	1093.78	2.82771e+08	0.936538	2.8402	1162.5
[1175, 1200)	1187.06	163.182	1.57433e+08	42.2344	8.2184	0	0	0	7.18358	4.85229	0	0	1146.51	1.66392e+08	0.946157	2.78251	1187.5
[1200, 1225)	1216.4	129.809	1.31363e+08	41.7074	8.11584	0	0	0	7.09394	4.22855	0	0	1160.25	1.42956e+08	0.918908	2.7634	1212.5
[1225, 1250)	1233.15	135.597	2.18018e+08	42.0685	8.1861	0	0	0	7.15535	4.27421	0	0	1186.78	2.42745e+08	0.898136	2.73063	1237.5
[1250, 1275)	1262.68	148.742	8.38455e+07	42.6854	8.30615	0	0	0	7.26029	4.56241	0	0	1232.56	8.92297e+07	0.939659	2.65245	1262.5
[1275, 1300)	1286.62	162.739	5.65525e+07	44.5301	8.66512	0	0	0	7.57405	4.88832	0	0	1310.02	5.84158e+07	0.968102	2.59425	1287.5
[1300, 1325)	1310.84	167.349	3.36875e+07	42.7878	8.32608	0	0	0	7.2777	4.75803	0	0	1282.26	3.55471e+07	0.947685	2.54569	1312.5
[1325, 1350)	1337.13	175.012	14617657	41.417	8.05932	0	0	0	7.04454	4.77793	0	0	1266.33	1.54453e+07	0.946418	2.49211	1337.5
[1350, 1375)	1371.49	169.461	5.82448e+07	34.7449	6.761	0	0	0	5.9097	4.11663	0	0	1089.06	7.41409e+07	0.785596	2.43451	1362.5
[1375, 1400)	1383.32	169.21	89834402	39.7277	7.73061	0	0	0	6.75722	4.62586	0	0	1256.82	9.90111e+07	0.907316	2.41433	1387.5
[1400, 1425)	1411.74	167.668	5.99398e+07	41.3494	8.04617	0	0	0	7.03305	4.72488	0	0	1334.98	6.36717e+07	0.941388	2.37106	1412.5
[1425, 1450)	1436.27	168.165	3.8131e+07	44.7691	8.71161	0	0	0	7.61469	4.62849	0	0	1469.76	4.00945e+07	0.951027	2.33468	1437.5
[1450, 1475)	1460.18	167.826	2.39184e+07	44.5679	8.67246	0	0	0	7.58047	4.74121	0	0	1489.26	2.35248e+07	1.01673	2.2994	1462.5
[1475, 1500)	1486.84	166.187	2.13003e+07	45.1773	8.79105	0	0	0	7.68413	4.76257	0	0	1535.9	2.0755e+07	1.02628	2.26414	1487.5
[1500, 1525)	1513.19	163.188	1.96769e+07	58.0036	11.2869	0	0	0	9.86573	5.1365	0	0	2005.8	1.63007e+07	1.20712	2.2332	1512.5
[1525, 1550)	1535.98	151.281	1.69348e+07	54.3144	10.569	0	0	0	9.23824	4.85764	0	0	1908.47	1.46361e+07	1.15706	2.22044	1537.5
[1550, 1575)	1562.83	155.958	1.28227e+07	51.7101	10.0623	0	0	0	8.79529	4.68386	0	0	1847.99	1.0968e+07	1.16909	2.17742	1562.5
[1575, 1600)	1583.48	166.046	7.98491e+06	55.6494	10.8288	0	0	0	9.46531	5.17013	0	0	2014.71	6.31078e+06	1.26528	2.14026	1587.5
[1600, 1625)	1613.31	157.793	7.95573e+06	76.5404	14.894	0	0	0	13.0186	4.41884	0	0	2822.88	7.12853e+06	1.11604	2.11388	1612.5
[1625, 1650)	1634.7	145.948	1.51618e+07	60.3004	11.7338	0	0	0	10.2564	4.95096	0	0	2253.21	1.14605e+07	1.32297	2.10761	1637.5
[1650, 1675)	1663.72	160.468	13719417	59.7148	11.6199	0	0	0	10.1568	5.62096	0	0	2270.57	1.0144e+07	1.35246	2.05509	1662.5
[1675, 1700)	1688.13	169.7	1.72831e+07	57.3583	11.1613	0	0	0	9.75597	5.10138	0	0	2214.03	1.31779e+07	1.31153	2.01588	1687.5
[1700, 1725)	1713.83	169.7	18893583	64.5462	12.5601	0	0	0	10.9786	5.78925	0	0	2530.35	1.27968e+07	1.47643	1.98881	1712.5
[1725, 1750)	1736.55	162.392	1.853e+07	62.8016	12.2206	0	0	0	10.6818	5.38516	0	0	2495.47	1.35331e+07	1.36924	1.97558	1737.5
[1750, 1775)	1760.86	160.468	1.52653e+07	62.6207	12.1854	0	0	0	10.6511	5.75427	0	0	2522.31	1.07362e+07	1.42186	1.95398	1762.5
[1775, 1800)	1787.36	160.565	1.73747e+07	55.9742	10.892	0	0	0	9.52055	4.96042	0	0	2287.91	1.37756e+07	1.26126	1.92818	1787.5
[1800, 1825)	1811.71	161.727	1.34992e+07	61.3373	11.9356	0	0	0	10.4328	5.34694	0	0	2539.87	9.66881e+06	1.39616	1.90366	1812.5
[1825, 1850)	1838.16	160.859	1.48995e+07	63.5199	12.3603	0	0	0	10.804	5.60034	0	0	2670.35	1.09394e+07	1.36201	1.87556	1837.5
[1850, 1875)	1863.93	160.304	1.09847e+07	58.7309	11.4284	0	0	0	9.98944	4.86781	0	0	2503.51	8.3665e+06	1.31294	1.85847	1862.5
[1875, 1900)	1889.54	159.677	1.31782e+07	55.8591	10.8696	0	0	0	9.50098	4.65058	0	0	2413.62	1.05611e+07	1.2478	1.83715	1887.5
[1900, 1925)	1910.78	156.707	9974696	55.0673	10.7155	0	0	0	9.3663	4.70014	0	0	2405.96	8.08557e+06	1.23364	1.82329	1912.5
[1925, 1950)	1935.69	169.7	9.63237e+06	55.7582	10.85	0	0	0	9.48381	5.29904	0	0	2467.88	7.55519e+06	1.27493	1.78489	1937.5
[1950, 1975)	1962.25	169.7	7.13362e+06	48.8811	9.51178	0	0	0	8.31411	4.56331	0	0	2212.46	6.32688e+06	1.12751	1.76357	1962.5
[1975, 2000)	1987.08	169.7	8.38724e+06	49.451	9.62267	0	0	0	8.41104	4.78678	0	0	2246.54	7.41858e+06	1.13057	1.74415	1987.5
[2000, 2025)	2019.6	157.658	1.38225e+08	27.578	5.3664	0	0	0	4.69069	2.89056	0	0	1273.57	2.33712e+08	0.591433	1.74731	2012.5
[2025, 2050)	2038.2	167.987	3.39333e+07	41.463	8.06829	0	0	0	7.05238	4.19942	0	0	1932.45	3.59519e+07	0.943853	1.7071	2037.5
[2050, 2075)	2058.78	163.961	1.76763e+07	46.8215	9.11099	0	0	0	7.96379	4.57902	0	0	2205.02	1.89024e+07	0.935138	1.71788	2062.5
[2075, 2100)	2085.29	164.828	6.57924e+06	47.3399	9.21186	0	0	0	8.05196	4.34294	0	0	2256.85	6.18724e+06	1.06336	1.6786	2087.5
[2100, 2125)	2111.55	163.853	5.46387e+06	46.3956	9.02813	0	0	0	7.89136	4.28659	0	0	2262.13	5.18984e+06	1.0528	1.66176	2112.5
[2125, 2150)	2138.54	169.7	3.70096e+06	44.5964	8.67802	0	0	0	7.58533	4.22148	0	0	2180.88	3.62911e+06	1.0198	1.63548	2137.5
[2150, 2175)	2162.28	169.7	2.60771e+06	44.3988	8.63956	0	0	0	7.55172	4.08832	0	0	2195.22	2.56858e+06	1.01523	1.61983	2175

## Sheet: Fig_2
			q5	q25	q50	q75	q95	mean
GWP20	FJF	Total	176.681	314.769	373.228	424.362	535.7	344.545
		CO$_2$ (O)	43.9053	77.8077	90.142	99.5351	127.196	81.4284
		Contrail cirrus (O)	85.5794	154.816	179.706	198.704	250.739	162.975
		NO$_x$ (O)	38.3318	68.9791	85.3089	110.618	137.635	88.7101
		H$_2$O (O)	6.3153	11.6533	13.7416	15.4661	20.6336	12.6873
		BC (O)	1.52382	3.05822	3.96197	9.1704	12.177	6.34497
		CO (O)	0.084288	0.161999	0.522596	1.09542	1.46575	0.826011
		OC (O)	-3.94996	-2.92715	-2.62962	-2.22078	-1.25829	-2.39626
		SO$_x$ (O)	-38.55	-29.4395	-26.4915	-22.2267	-12.8796	-24.179
		Fuel (A)	6.88127	10.4089	12.2188	13.6299	17.7457	11.1579
		Airport+Aircraft (A)	3.20251	8.06447	9.70851	14.792	32.5998	6.99118
	PtL-W	Total	136.878	211.221	256.436	294.128	373.538	234.133
		CO$_2$ (O)	43.4646	76.3683	90.5191	100.343	128.824	81.4284
		Contrail cirrus (O)	50.3725	89.5781	103.392	114.904	146.712	94.5254
		NO$_x$ (O)	38.3318	69.2748	85.7555	111.949	139.516	88.7101
		H$_2$O (O)	7.05836	11.8602	13.8655	15.6265	20.1299	12.6873
		BC (O)	0.25039	0.779234	0.980847	2.22495	2.87666	1.58624
		CO (O)	0.074803	0.167621	0.508528	0.977636	1.28716	0.74341
		OC (O)	-0.952763	-0.737692	-0.665082	-0.571725	-0.353861	-0.599064
		SO$_x$ (O)	0	0	0	0	0	0
		Fuel (A)	-82.5833	-63.5131	-56.6823	-48.413	-27.6673	-51.9403
		Airport+Aircraft (A)	3.22639	8.18173	9.98656	15.6497	40.7225	6.99118
	LH2-W	Total	148.362	241.161	271.784	328.961	457.366	234.327
		CO$_2$ (O)	0	0	0	0	0	0
		Contrail cirrus (O)	91.5113	142.842	164.867	198.204	290.186	144.705
		NO$_x$ (O)	14.5388	28.0066	37.7703	46.0954	57.9915	36.4518
		H$_2$O (O)	22.4428	34.4674	39.4532	46.5437	69.6309	34.4577
		BC (O)	0	0	0	0	0	0
		CO (O)	0	0	0	0	0	0
		OC (O)	0	0	0	0	0	0
		SO$_x$ (O)	0	0	0	0	0	0
		Fuel (A)	7.15386	11.6326	13.3383	16.0186	23.1276	11.6949
		Airport+Aircraft (A)	3.22966	8.40286	9.86543	14.1809	32.4305	7.01753
GWP100	FJF	Total	90.3922	158.005	185.878	208.025	273.477	168.407
		CO$_2$ (O)	43.9053	75.084	88.7755	99.6712	129.494	81.4284
		Contrail cirrus (O)	30.2056	51.9689	61.8517	69.7511	90.7194	57.0412
		NO$_x$ (O)	6.86436	11.5641	13.8406	18.3756	23.3968	14.8474
		H$_2$O (O)	1.95612	2.98412	3.49219	3.90894	5.04452	3.17182
		BC (O)	0.351886	0.804997	0.997468	2.42848	3.38358	1.72108
		CO (O)	0.048525	0.072978	0.214218	0.484442	0.630661	0.363891
		OC (O)	-0.994875	-0.791231	-0.715909	-0.613471	-0.38354	-0.649308
		SO$_x$ (O)	-10.5834	-8.07822	-7.21343	-6.19333	-3.74474	-6.55492
		Fuel (A)	5.61683	10.0577	11.6559	13.0771	17.012	10.6965
		Airport+Aircraft (A)	2.8921	7.39424	8.83127	14.1968	29.6439	6.34123
	PtL-W	Total	49.2334	79.6094	93.2085	105.037	149.084	83.2166
		CO$_2$ (O)	43.3893	76.9273	90.0802	99.5136	127.15	81.4284
		Contrail cirrus (O)	17.2547	30.5739	36.2324	40.7722	51.3491	33.0839
		NO$_x$ (O)	5.67769	11.5763	13.9386	18.3794	23.6313	14.8474
		H$_2$O (O)	1.76459	2.99676	3.48002	3.87601	5.04452	3.17182
		BC (O)	0.101485	0.208044	0.265767	0.616607	0.820889	0.430271
		CO (O)	0.032954	0.070448	0.236786	0.44969	0.593589	0.327502
		OC (O)	-0.258168	-0.20003	-0.17823	-0.149253	-0.085239	-0.162327
		SO$_x$ (O)	0	0	0	0	0	0
		Fuel (A)	-89.4636	-68.747	-61.6319	-52.0405	-29.5382	-56.2516
		Airport+Aircraft (A)	2.84825	6.89602	8.71266	13.718	33.1864	6.34123
	LH2-W	Total	52.9306	83.4466	95.1399	119.398	164.653	81.5811
		CO$_2$ (O)	0	0	0	0	0	0
		Contrail cirrus (O)	29.8852	49.6333	57.3255	69.795	96.3677	50.6468
		NO$_x$ (O)	2.54409	4.50202	6.299	7.67827	9.50645	6.10094
		H$_2$O (O)	5.38612	8.61844	9.82999	11.7353	16.391	8.61443
		BC (O)	0	0	0	0	0	0
		CO (O)	0	0	0	0	0	0
		OC (O)	0	0	0	0	0	0
		SO$_x$ (O)	0	0	0	0	0	0
		Fuel (A)	6.3128	9.79832	11.148	13.5062	18.6298	9.85536
		Airport+Aircraft (A)	2.91074	7.1757	8.85388	13.4188	28.7969	6.36355
GTP100	FJF	Total	65.0522	107.082	121.92	136.319	178.966	109.489
		CO$_2$ (O)	42.7549	76.9621	89.9199	100.628	129.494	81.4284
		Contrail cirrus (O)	5.21999	9.04171	10.7064	12.0911	15.9736	9.77849
		NO$_x$ (O)	0.770486	1.55888	1.905	2.48951	3.13967	1.99629
		H$_2$O (O)	0.304247	0.528187	0.634394	0.697704	0.906222	0.570928
		BC (O)	0.07559	0.156036	0.200566	0.446435	0.600323	0.314745
		CO (O)	0.023333	0.03723	0.08447	0.229526	0.308577	0.175371
		OC (O)	-0.179766	-0.141281	-0.126638	-0.109548	-0.060885	-0.115948
		SO$_x$ (O)	-1.91782	-1.46432	-1.30989	-1.13379	-0.633206	-1.20586
		Fuel (A)	5.50929	9.68236	11.4865	12.8967	16.1526	10.4917
		Airport+Aircraft (A)	2.78364	7.15791	8.56917	13.4303	30.4199	6.05508
	PtL-W	Total	24.5697	38.7907	44.466	51.3856	77.512	37.8037
		CO$_2$ (O)	43.3711	75.3258	90.1259	99.7527	124.927	81.4284
		Contrail cirrus (O)	2.82309	5.16392	6.15715	6.9127	9.0201	5.67152
		NO$_x$ (O)	0.856326	1.57795	1.89516	2.49204	3.17938	1.99629
		H$_2$O (O)	0.299466	0.524738	0.62812	0.701067	0.908014	0.570928
		BC (O)	0.015176	0.038654	0.048702	0.11388	0.158011	0.078686
		CO (O)	0.015345	0.031184	0.098043	0.210046	0.278119	0.157834
		OC (O)	-0.046055	-0.035571	-0.031585	-0.027111	-0.015221	-0.028987
		SO$_x$ (O)	0	0	0	0	0	0
		Fuel (A)	-89.8999	-70.4949	-62.954	-54.0588	-31.0291	-58.1261
		Airport+Aircraft (A)	2.85759	7.18807	8.51338	13.5639	31.7168	6.05508
	LH2-W	Total	17.6215	27.3476	31.5809	42.4439	64.7706	26.1799
		CO$_2$ (O)	0	0	0	0	0	0
		Contrail cirrus (O)	5.21765	8.42921	9.86214	11.978	16.9399	8.68231
		NO$_x$ (O)	0.334598	0.626744	0.868061	1.04122	1.25652	0.820295
		H$_2$O (O)	1.02527	1.55148	1.77726	2.12386	2.94728	1.5506
		BC (O)	0	0	0	0	0	0
		CO (O)	0	0	0	0	0	0
		OC (O)	0	0	0	0	0	0
		SO$_x$ (O)	0	0	0	0	0	0
		Fuel (A)	5.73228	8.95789	10.3096	12.4868	17.0152	9.05108
		Airport+Aircraft (A)	2.79825	7.20867	8.64804	13.598	27.5195	6.07565
unit:	GWP100 gCO2eq per seat-km

## Sheet: Figure_3a
	FJF	PtL-W	LH2-W
5% quantile	0.715309	1.94297	1.56325
25% quantile	1.26343	3.43182	2.53109
50% quantile	1.4805	4.02143	2.91337
75% quantile	1.65342	4.49112	3.50036
95% quantile	2.14835	5.8355	4.95126
mean	1.35083	3.66921	2.55546

## Sheet: Figure_3b
binning	FJF	PtL-W	LH2-W	FJF (5%)	FJF (95%)
[25, 50)	2.65314	7.20664	6.09192	1.58248	11.3175
[50, 75)	1.82674	4.9619	4.3747	1.66065	2.04008
[75, 100)	1.5368	4.17435	3.8056	0.645691	1.85453
[100, 125)	1.46146	3.96972	3.36629	0.491027	8.98169
[125, 150)	1.48064	4.02181	3.19167	0.33182	1.83423
[150, 175)	1.80302	4.89747	3.61999	0.751501	2.46704
[175, 200)	1.81834	4.93908	3.8748	1.37177	2.14835
[200, 225)	1.70307	4.62598	3.5956	1.18353	2.20694
[225, 250)	1.40015	3.80317	3.50806	0.321709	2.21128
[250, 275)	1.37363	3.73116	2.89064	0.258807	1.88777
[275, 300)	1.53265	4.16308	2.96917	0.721094	1.99317
[300, 325)	1.46647	3.98332	3.40091	0.709321	1.89842
[325, 350)	1.43466	3.89692	2.76706	0.493411	3.25017
[350, 375)	1.57379	4.27484	2.92599	0.845895	2.01776
[375, 400)	1.57093	4.26705	2.88855	1.37256	1.98598
[400, 425)	1.50573	4.08996	2.79939	0.395357	1.92089
[425, 450)	1.54731	4.20291	2.83301	1.37151	1.99421
[450, 475)	1.50147	4.07841	2.75693	1.30433	1.94775
[475, 500)	1.4389	3.90844	2.71797	0.719543	1.92734
[500, 525)	1.53581	4.17168	2.8706	1.17303	2.02859
[525, 550)	1.50754	4.09488	2.78894	1.24141	2.07938
[550, 575)	1.52039	4.12979	2.97685	1.20392	2.03361
[575, 600)	1.43536	3.89881	2.73929	0.679941	2.2107
[600, 625)	1.39091	3.77809	3.31634	0.503932	1.96593
[625, 650)	1.61376	4.38341	2.99648	1.10275	1.98552
[650, 675)	1.50624	4.09134	2.85953	1.15299	1.92733
[675, 700)	1.35333	3.676	2.74806	0.890463	2.17954
[700, 725)	1.23012	3.34135	2.28426	0.79178	1.8889
[725, 750)	1.49388	4.05776	2.84547	0.920563	1.91022
[750, 775)	1.3414	3.64359	2.45021	0.844919	1.95144
[775, 800)	1.27539	3.4643	2.33556	0.878728	2.16244
[800, 825)	1.20588	3.27549	2.25105	0.971488	1.44843
[825, 850)	1.22572	3.3294	2.278	1.0555	1.72627
[850, 875)	1.18805	3.22707	2.16886	0.902914	1.34597
[875, 900)	1.15333	3.13275	2.10413	0.871713	1.40676
[900, 925)	1.15186	3.12875	2.14278	0.857645	1.57141
[925, 950)	1.0409	2.82736	1.89672	0.849477	1.6266
[950, 975)	1.11565	3.0304	2.02099	0.824135	1.50981
[975, 1000)	1.16854	3.17406	2.20715	0.893844	1.5672
[1000, 1025)	1.15345	3.13309	2.10234	0.895394	1.47374
[1025, 1050)	1.12239	3.04872	2.03647	0.708852	1.43889
[1050, 1075)	1.12499	3.05577	2.05455	0.929243	1.24449
[1075, 1100)	1.16354	3.16049	2.1233	0.952488	1.48297
[1100, 1125)	0.970525	2.6362	1.78374	0.643992	1.23365
[1125, 1150)	1.14199	3.10194	2.08107	1.04993	1.44858
[1150, 1175)	1.13401	3.08028	2.06653	1.04612	1.27356
[1175, 1200)	1.14829	3.11907	2.08776	0.906187	1.52297
[1200, 1225)	1.09143	2.96462	2.02763	0.79657	1.38717
[1225, 1250)	1.09463	2.9733	1.98179	0.685772	1.51037
[1250, 1275)	1.14254	3.10345	2.07342	0.878227	1.50266
[1275, 1300)	1.16999	3.17801	2.13618	1.03933	1.86794
[1300, 1325)	1.14465	3.10919	2.09113	0.970903	1.53502
[1325, 1350)	1.14167	3.10108	2.08833	1.0479	1.38549
[1350, 1375)	0.945477	2.56817	1.73347	0.632033	1.23244
[1375, 1400)	1.09857	2.98401	2.00205	1.02137	1.1844
[1400, 1425)	1.13907	3.09401	2.07723	1.03075	1.45261
[1425, 1450)	1.15231	3.12997	2.0985	1.04449	1.53219
[1450, 1475)	1.23592	3.35709	2.24348	1.04097	1.87577
[1475, 1500)	1.24602	3.38454	2.26454	1.03637	1.79488
[1500, 1525)	1.46539	3.98038	2.66359	1.05928	2.38828
[1525, 1550)	1.40941	3.82834	2.55312	1.07008	2.05272
[1550, 1575)	1.43039	3.88532	2.57968	1.06699	2.07773
[1575, 1600)	1.55688	4.22889	2.79192	1.1039	2.21851
[1600, 1625)	1.35255	3.67389	2.46261	1.0491	3.21973
[1625, 1650)	1.64385	4.46514	2.91921	1.10029	2.3105
[1650, 1675)	1.64062	4.45636	2.98429	1.12396	2.94983
[1675, 1700)	1.61292	4.38111	2.89397	1.10527	2.33096
[1700, 1725)	1.81114	4.91954	3.25784	1.13086	3.07441
[1725, 1750)	1.69232	4.5968	3.02131	1.06812	2.36949
[1750, 1775)	1.73994	4.72614	3.13741	1.14274	2.67248
[1775, 1800)	1.55004	4.21032	2.78306	1.16267	2.12907
[1800, 1825)	1.71844	4.66775	3.08072	1.08468	2.72599
[1825, 1850)	1.63101	4.43027	3.00535	1.14422	2.4561
[1850, 1875)	1.62212	4.40611	2.89709	1.19686	2.5571
[1875, 1900)	1.53693	4.17471	2.75335	1.09568	2.10216
[1900, 1925)	1.52127	4.13219	2.72211	1.09247	2.16492
[1925, 1950)	1.55831	4.23278	2.81322	1.0414	2.26946
[1950, 1975)	1.38369	3.75848	2.48792	1.0526	1.83309
[1975, 2000)	1.3737	3.73134	2.49468	1.03503	1.80087
[2000, 2025)	0.716356	1.94581	1.30503	0.270536	1.12347
[2025, 2050)	1.15114	3.12679	2.08267	1.0097	1.67175
[2050, 2075)	1.13874	3.09312	2.06344	1.00897	1.65036
[2075, 2100)	1.34906	3.66441	2.34636	1.02254	2.59718
[2100, 2125)	1.29026	3.5047	2.32307	1.05782	1.80084
[2125, 2150)	1.24988	3.395	2.25025	1.02409	1.60465
[2150, 2175)	1.24044	3.36937	2.24017	1.05654	1.52455

## Sheet: Figure_D6
Mitigation potential compared to fossil jet fuel (gCO2eq, GWP100)		LH2-W	PtL-W
Electricity	L	95.3195	96.7665
Electricity	best	86.8262	85.1907
Electricity	H	-29.4626	-73.3039
Emission indices	H	126.339	107
Emission indices	best	86.8262	85.1907
Emission indices	L	47.1021	72.0872
GWP100 uncertainty	L	44.6059	56.8166
GWP100 uncertainty	best	86.8262	85.1907
GWP100 uncertainty	H	120.953	110.873
GWP (update)	O	90.847	90.4779
GWP (update)	N	86.8262	85.1907
unit:	GWP100 gCO2eq per seat-km

## Sheet: Fig_D7a
	[25, 50)	[50, 75)	[75, 100)	[100, 125)	[125, 150)	[150, 175)	[175, 200)	[200, 225)	[225, 250)	[250, 275)	[275, 300)	[300, 325)	[325, 350)	[350, 375)	[375, 400)	[400, 425)	[425, 450)	[450, 475)	[475, 500)	[500, 525)	[525, 550)	[550, 575)	[575, 600)	[600, 625)	[625, 650)	[650, 675)	[675, 700)	[700, 725)	[725, 750)	[750, 775)	[775, 800)	[800, 825)	[825, 850)	[850, 875)	[875, 900)	[900, 925)	[925, 950)	[950, 975)	[975, 1000)	[1000, 1025)	[1025, 1050)	[1050, 1075)	[1075, 1100)	[1100, 1125)	[1125, 1150)	[1150, 1175)	[1175, 1200)	[1200, 1225)	[1225, 1250)
PtL-W	45.9969	42.5066	44.8175	47.5792	47.2804	48.6649	49.3143	49.605	49.5727	49.8317	49.6698	49.6227	50.2233	50.1487	50.1877	50.389	50.4349	50.5507	50.5616	50.9752	50.9432	50.62	50.4436	51.5882	51.8832	52.1715	50.7573	51.323	52.0698	49.5681	51.7715	51.345	51.3553	51.2608	51.2485	51.6199	51.8312	51.8083	51.8064	51.6097	51.878	51.5286	51.5995	51.516	51.6302	51.6393	51.7446	51.8582	52.0798
LH2-W	39.6178	35.2526	34.5973	40.5049	41.0927	42.9275	40.8769	42.5091	35.7852	43.0521	46.3425	32.4847	47.285	50.6327	52.005	50.5089	52.5892	52.2368	48.9402	50.3518	51.4771	47.0839	49.1332	34.7026	52.0773	50.6121	42.7141	50.4673	50.8641	49.9584	52.4298	50.6802	51.135	53.5586	53.0541	50.9429	51.3609	53.7315	49.0687	53.5539	53.4266	53.603	53.651	52.3729	53.8491	53.9346	53.9763	51.1219	54.3114
PtL-W (q5)	23.5136	38.7561	27.4973	22.1026	24.4812	28.7544	38.1367	35.7939	24.6022	24.1802	30.8715	31.2394	25.7156	32.8964	41.1538	26.6396	41.3326	40.833	31.8686	38.1306	39.0244	38.4815	30.3667	28.7417	37.6945	39.2956	33.44	33.5927	35.9295	34.3147	32.9157	41.1432	39.9733	40.8634	39.4441	37.6727	37.0164	37.7702	38.6248	39.5632	35.9587	43.3616	40.7011	36.5112	43.2523	45.9768	39.4784	38.5874	35.085
PtL-W (q95)	231.835	49.53	83.7793	904.53	147.055	114.318	66.2457	75.8007	221.814	226.128	104.696	101.019	248.468	95.1206	65.5266	176.727	66.2795	67.6827	105.269	75.4165	73.9423	74.5816	129.247	149.239	79.5592	74.2103	101.466	99.8244	87.9119	97.0997	101.957	68.2463	72.869	67.8299	72.159	79.8718	82.8391	79.9606	77.4812	73.6195	85.758	63.1054	69.0834	82.6226	64.1222	59.0484	74.9729	77.7066	92.8481
LH2-W (q5)	13.8819	26.8505	12.4547	-45.108	21.5862	14.747	39.0685	36.1099	25.982	-17.7562	39.1721	6.27239	33.1301	41.1947	50.0527	-22.8622	51.6105	51.3162	17.0427	45.6529	49.0573	47.1748	40.1065	16.3224	48.0829	46.7121	42.3564	46.5223	51.2027	50.74	50.2728	34.8303	47.2659	52.2785	52.3523	49.2628	44.0138	51.8366	37.2742	52.7533	51.2238	52.9577	52.5715	45.5368	53.0749	53.4516	52.4374	51.2127	50.6593
LH2-W (q95)	46.47	36.3793	31.1083	47.5248	34.48	47.7091	44.1363	46.9259	47.6546	39.1758	43.7447	42.1044	54.8944	48.9802	51.885	54.179	53.431	53.3532	53.4041	50.4943	52.9889	48.5462	47.8198	34.0587	54.3791	52.5349	50.089	48.7323	53.2858	56.2404	55.6064	52.0039	52.2024	54.2701	53.9174	51.8237	51.7811	56.5494	52.4805	54.5482	54.2003	54.1806	55.4008	51.3511	54.5698	54.315	56.5789	53.7845	56.0698
[truncated: 37 more columns]

[truncated: 5 more sheets: Fig_D7b, Fig_D7c, Fig_D8, Fig_D9, Figure_D10]
