# Supplementary material for: Combining Fleetwide AviTeam Aviation Emission Modeling with LCA Perspectives for an Alternative Fuel Impact Assessment
Source: Environ Sci Technol. 2024 May 16;58(21):9135–46. doi: 10.1021/acs.est.3c08592 (PMC11137866; doi:10.1021/acs.est.3c08592)
Supplement: Supplementary file 4 — es3c08592_si_004.xlsx [file es3c08592_si_004.xlsx]

## Sheet: readme
Supplementary material of
Klenner, Lund, Muri, Strømman 2024
doi: https://doi.org/10.1021/acs.est.3c08592
Info:
Emission metrics for CO2, CH4, and N2O and aviation non-CO2.
All metrics have been calculated using the temperature impulse response function from IPCC AR6 and to consistently include a carbon-climate feedback also for non-CO2 based on Gasser et al. 2017.
Aviation ERFs are from Lee et al. 2021, except for OC which is from Lund et al. 2017 (best estimate, assuming a ±50% range based roughly on the range reported for the global mean OC effective radiative forcing in IPCC AR6).
CO2, CH4, and N2O metrics have been updated to year 2019 background atmospheric concentrations.
AIC comprises contrail and contrail cirrus (Lee et al. 2021).
Three sets of metrics are provided for the aviation non-CO2: one using the best estimate ERFs, one using the lower reported (5 percentile) values and one using the upper reported (95 percentile) values.
References:
Lund, M.T., Aamaas, B., Berntsen, T., Bock, L., Burkhardt, U., Fuglestvedt, J.S., Shine, K.P., 2017. Emission metrics for quantifying regional climate impacts of aviation. Earth System Dynamics 8, 1–33. https://doi.org/10.5194/esd-2017-11.
Lee, D.S., Fahey, D.W., Skowron, A., Allen, M.R., Burkhardt, U., Chen, Q., Doherty, S.J., Freeman, S., Forster, P.M., Fuglestvedt, J., Gettelman, A., León, R.R. de, Lim, L.L., Lund, M.T., Millar, R.J., Owen, B., Penner, J.E., Pitari, G., Prather, M.J., Sausen, R., Wilcox, L.J., 2021. The contribution of global aviation to anthropogenic climate forcing for 2000 to 2018. Atmospheric Environment 244…
Gasser, T., Peters, G.P., Fuglestvedt, J.S., Collins, W.J., Shindell, D.T., Ciais, P., 2017. Accounting for the climate–carbon feedback in emission metrics. Earth Syst. Dynam. 8, 235–253. https://doi.org/10.5194/esd-8-235-2017.

## Sheet: best_estimate
	Using best estimate ERFs from Lee et al. 2021 (except for OC which is from Lund et al. 2017)
			GWP			GTP
		species unit	20	50	100	20	50	100
	CO2	kg CO2	1	1	1	1	1	1
	CH4	kg CH4	107.537	62.4372	36.7624	70.7868	15.3921	7.24382
	N2O	kg N2O	290.564	303.906	292.263	313.41	308.21	255.903
Aviation specific	BC	kg BC	4434.74	2088.51	1203.3	411.922	266.17	219.944
	SO4	kg SO2	-781.861	-368.209	-212.145	-72.5692	-46.922	-38.7751
	H2O	kg H2O	0.223491	0.105326	0.0606968	0.0227244	0.0135354	0.0111369
	AIC	kg CO2	2.39884	1.12969	0.65087	0.222455	0.143938	0.11896
	AICkm	km	40.4298	19.0396	10.9697	3.74924	2.42591	2.00494
	OC	kg OC	-310.159	-146.067	-84.1571	-28.8092	-18.6155	-15.3825
	NOx	kg N	710.507	223.574	119.081	-426.439	-51.3968	15.8597

## Sheet: 95_quantile
	Using 95 percentile ERFs from Lee et al. 2021 (except for OC which is from Lund et al. 2017)
			GWP			GTP
		species unit	20	50	100	20	50	100
	CO2	kg CO2	1	1	1	1	1	1
	CH4	kg CH4	107.537	62.4372	36.7624	70.7868	15.3921	7.24382
	N2O	kg N2O	290.564	303.906	292.263	313.41	308.21	255.903
Aviation specific	BC	kg BC	18882.9	8892.76	5123.6	1753.94	1133.34	936.511
	SO4	kg SO2	-269.902	-127.107	-73.2333	-25.0512	-16.1977	-13.3853
	H2O	kg H2O	0.356329	0.167929	0.0967736	0.0362313	0.0215805	0.0177564
	AIC	kg CO2	4.09524	1.92858	1.11115	0.37977	0.245727	0.203086
	AICkm	km	69.0209	32.5041	18.7273	6.40061	4.14146	3.4228
	OC	kg OC	-155.511	-73.2369	-42.1958	-14.4447	-9.33367	-7.71269
	NOx	kg N	1762.17	752.806	427.001	-172.456	40.7491	74.1053

## Sheet: 5_quantile
	Using 5 percentile ERFs from Lee et al. 2021 (except for OC which is from Lund et al. 2017)
			GWP			GTP
		species unit	20	50	100	20	50	100
	CO2	kg CO2	1	1	1	1	1	1
	CH4	kg CH4	107.537	62.4372	36.7624	70.7868	15.3921	7.24382
	N2O	kg N2O	290.564	303.906	292.263	313.41	308.21	255.903
Aviation specific	BC	kg BC	350.312	164.977	95.0522	32.5388	21.0255	17.374
	SO4	kg SO2	-1954.9	-920.637	-530.428	-181.446	-117.32	-96.9498
	H2O	kg H2O	0.0888594	0.0418773	0.0241329	0.00903517	0.00538163	0.00442799
	AIC	kg CO2	0.710399	0.334549	0.192751	0.0658785	0.0426261	0.0352292
	AICkm	km	11.973	5.63846	3.2486	1.11031	0.718417	0.59375
	OC	kg OC	-621.181	-292.541	-168.549	-57.6986	-37.2828	-30.8079
	NOx	kg N	-501.986	-445.078	-274.76	-980.317	-207.246	-61.5481
